# Supplementary material for: Global assessment of marine plastic exposure risk for oceanic birds
Source: Nat Commun. 2023 Jul 4;14:3665. doi: 10.1038/s41467-023-38900-z (PMC10319801; doi:10.1038/s41467-023-38900-z)
Supplement: Supplementary file 4 — Supplementary Dataset 1 [file 41467_2023_38900_MOESM4_ESM.csv]

species	breeding_country	group_1	Percent_1	group_2	Percent_2	group_3	Percent_3	group_4	Percent_4	group_5	Percent_5	group_6	Percent_6	group_7	Percent_7
Ardenna bulleri	New Zealand	High Seas	89	New Zealand	9	12	3
Ardenna carneipes	Australia	Japan	27	China	26	Australia	20	High Seas	18	18	9
Ardenna carneipes	New Zealand	High Seas	61	Japan	26	New Zealand	9	21	4
Ardenna creatopus	Chile	United States	46	Mexico	28	Chile	10	High Seas	6	8	11
Ardenna gravis	UK	High Seas	50	Argentina	21	United Kingdom	13	Uruguay	8	35	7
Ardenna grisea	New Zealand	High Seas	62	Japan	24	United States	6	30	8
Ardenna grisea	UK	High Seas	83	18	17
Ardenna pacifica	USA	United States	77	High Seas	23	0	0
Ardenna pacifica	Australia	Australia	64	High Seas	21	Indonesia	14	5	1
Ardenna pacifica	Mauritius	High Seas	47	Republic of Mauritius	30	France	14	France/Madagascar/Republic of Mauritius	6	11	4
Ardenna pacifica	France	High Seas	42	France	33	Republic of Mauritius	13	Madagascar	5	19	7
Ardenna pacifica	Seychelles	High Seas	53	Seychelles	13	Republic of Mauritius	11	18	23
Ardenna tenuirostris	Australia	Japan	25	High Seas	25	Australia	17	Russia	17	Japan/Russia	12	16	4
Bulweria bulwerii	Portugal	High Seas	75	Portugal	18	16	7
Bulweria bulwerii	Spain	High Seas	90	15	10
Bulweria bulwerii	Cape Verde	High Seas	71	Cape Verde	22	13	7
Calonectris borealis	Portugal	High Seas	65	Portugal	18	South Africa	7	40	10
Calonectris borealis	Spain	High Seas	55	Spain	12	South Africa	12	Portugal	9	29	12
Calonectris diomedea	Spain	Spain	50	Algeria	34	Spain/Morocco	8	42	8
Calonectris diomedea	Italy	Tunisia	40	Italy	22	Libya	20	Malta	17	36	1
Calonectris diomedea	Malta	Libya	30	Italy	28	Tunisia	21	Malta	19	40	2
Calonectris diomedea	Tunisia	Tunisia	39	Italy	24	Libya	24	Malta	11	37	2
Calonectris edwardsii	Cape Verde	Brazil	54	High Seas	28	Uruguay	10	11	8
Calonectris leucomelas	Japan	Japan	80	High Seas	18	17	2
Calonectris leucomelas	South Korea	China	37	Malaysia	22	Philippines	10	South Korea	9	Indonesia	8	Vietnam	6	13	9
Daption capense	Antarctica	New Zealand	59	Australia	25	High Seas	16	1	0
Fulmarus glacialis	Norway	Norway	49	Russia	25	High Seas	14	Denmark	6	11	5
Fulmarus glacialis	Iceland	High Seas	37	Denmark	22	Iceland	18	Norway	16	5	8
Fulmarus glacialis	Canada	High Seas	58	Canada	21	Denmark	15	Ireland	6	1	0
Fulmarus glacialis	Denmark	High Seas	30	Norway	23	Denmark	19	United Kingdom	16	Iceland	6	7	7
Fulmarus glacialis	UK	United Kingdom	38	Norway	24	Denmark	13	High Seas	9	9	16
Fulmarus glacialoides	Antarctica	High Seas	72	Antarctica	20	Australia	7	2	2
Halobaena caerulea	France	High Seas	77	France	22	5	1
Halobaena caerulea	UK	High Seas	89	United Kingdom	9	4	2
Hydrobates castro	Portugal	Portugal	41	High Seas	31	Spain/Morocco	7	28	21
Hydrobates castro	UK	High Seas	91	United Kingdom	9	0	0
Hydrobates furcatus	Canada	High Seas	43	Canada	30	United States	27	0	0
Hydrobates jabejabe	Cape Verde	Cape Verde	93	High Seas	6	3	1
Hydrobates leucorhous	Canada	High Seas	70	United States	13	Canada	11	7	6
Hydrobates monteiroi	Portugal	Portugal	89	High Seas	11	0	0
Hydrobates pelagicus	Spain	Spain	46	Algeria	38	Spain/Morocco	10	2	6
Hydrobates pelagicus	Italy	Italy	43	Spain	28	Algeria	14	France	11	2	4
Hydrobates pelagicus	Ireland	Ireland	84	High Seas	9	United Kingdom	8	0	0
Hydrobates pelagicus	Malta	Italy	33	Tunisia	29	Libya	20	Malta	15	13	3
Hydrobates pelagicus	UK	United Kingdom	63	Norway	31	Denmark	5	2	1
Oceanites oceanicus	UK	Antarctica	97	1	3
Pachyptila belcheri	France	High Seas	98	5	2
Pachyptila belcheri	UK	High Seas	46	Argentina	43	United Kingdom	9	3	2
Pachyptila desolata	France	High Seas	94	6	6
Pachyptila desolata	UK	High Seas	95	6	5
Pachyptila macgillivrayi	UK	High Seas	69	United Kingdom	31	2	0
Pachyptila turtur	New Zealand	New Zealand	97	1	3
Pachyptila turtur	Australia	Australia	98	1	2
Pachyptila vittata	UK	High Seas	83	United Kingdom	17	1	0
Pagodroma nivea	Antarctica	High Seas	78	Antarctica	19	4	3
Pelagodroma marina	Cape Verde	Cape Verde	95	6	5
Pelagodroma marina	Portugal	Portugal	58	Spain	35	3	6
Pelecanoides garnotii	Peru	Peru	95	1	5
Pelecanoides georgicus	UK	High Seas	89	United Kingdom	11	1	0
Pelecanoides urinatrix	Australia	Australia	100	0	0
Pelecanoides urinatrix	New Zealand	New Zealand	97	1	3
Pelecanoides urinatrix	UK	High Seas	69	United Kingdom	31	1	0
Pelecanoides whenuahouensis	New Zealand	New Zealand	74	High Seas	25	2	1
Procellaria aequinoctialis	New Zealand	High Seas	42	New Zealand	38	Chile	17	9	3
Procellaria aequinoctialis	France	High Seas	79	South Africa	14	19	8
Procellaria aequinoctialis	South Africa	South Africa	58	High Seas	41	5	1
Procellaria aequinoctialis	UK	High Seas	32	Brazil	27	Argentina	23	Uruguay	16	3	2
Procellaria cinerea	New Zealand	New Zealand	51	High Seas	49	4	0
Procellaria cinerea	UK	High Seas	53	United Kingdom	46	5	1
Procellaria cinerea	France	High Seas	92	France	7	2	1
Procellaria cinerea	South Africa	High Seas	88	United Kingdom	9	3	3
Procellaria conspicillata	UK	High Seas	80	United Kingdom	12	Brazil	7	4	1
Procellaria parkinsoni	New Zealand	High Seas	42	Colombia	14	Ecuador	13	New Zealand	12	Chile	6	Australia	5	24	7
Procellaria westlandica	New Zealand	New Zealand	91	High Seas	6	4	3
Pseudobulweria aterrima	France	High Seas	61	France	13	Madagascar	10	Republic of Mauritius	10	24	7
Pseudobulweria rostrata	France	France	61	Australia	13	High Seas	12	Vanuatu	8	France/Vanuatu	5	2	0
Pterodroma arminjoniana	Mauritius	High Seas	65	Republic of Mauritius	25	France	7	14	3
Pterodroma arminjoniana	Brazil	High Seas	93	11	7
Pterodroma axillaris	New Zealand	High Seas	87	Chile	7	New Zealand	5	5	1
Pterodroma baraui	France	High Seas	80	France	8	Madagascar	6	8	6
Pterodroma cahow	UK	High Seas	59	United Kingdom	26	United States	7	10	8
Pterodroma cervicalis	Australia	Australia	65	High Seas	26	New Zealand	8	2	1
Pterodroma cookii	New Zealand	High Seas	97	19	3
Pterodroma deserta	Portugal	High Seas	70	Portugal	14	Brazil	7	23	9
Pterodroma feae	Cape Verde	High Seas	74	Cape Verde	11	Spain	7	Portugal	7	9	1
Pterodroma gouldi	New Zealand	New Zealand	46	High Seas	37	Australia	17	0	0
Pterodroma hasitata	Dominican Republic	United States	30	Bahamas	30	High Seas	26	United Kingdom	6	15	8
Pterodroma incerta	UK	High Seas	81	Brazil	9	United Kingdom	6	3	4
Pterodroma inexpectata	New Zealand	High Seas	94	16	6
Pterodroma lessonii	New Zealand	High Seas	78	Australia	11	New Zealand	8	3	3
Pterodroma leucoptera	Australia	High Seas	63	Australia	29	15	8
Pterodroma leucoptera	France	High Seas	53	Australia	35	13	12
Pterodroma macroptera	South Africa	High Seas	81	South Africa	19	1	0
Pterodroma madeira	Portugal	High Seas	65	Portugal	27	Spain	6	19	2
Pterodroma magentae	New Zealand	High Seas	83	New Zealand	8	10	9
Pterodroma mollis	New Zealand	High Seas	57	New Zealand	42	1	1
Pterodroma mollis	UK	High Seas	91	5	9
Pterodroma neglecta	Australia	Australia	61	High Seas	25	New Zealand	12	1	1
Pterodroma nigripennis	New Zealand	High Seas	70	United States	29	7	1
Pterodroma nigripennis	Australia	High Seas	49	Australia	44	New Zealand	6	2	1
Pterodroma phaeopygia	Ecuador	Ecuador	70	High Seas	19	Costa Rica	8	2	3
Pterodroma pycrofti	New Zealand	New Zealand	80	High Seas	20	3	0
Pterodroma sandwichensis	USA	High Seas	78	United States	22	1	0
Pterodroma solandri	Australia	High Seas	75	Japan	17	Australia	6	12	2
Pterodroma ultima	UK	High Seas	97	6	3
Puffinus assimilis	New Zealand	New Zealand	71	High Seas	29	3	0
Puffinus assimilis	Australia	Australia	50	High Seas	48	3	2
Puffinus bailloni	Seychelles	Seychelles	47	High Seas	27	Madagascar	10	18	16
Puffinus gavia	New Zealand	New Zealand	85	Australia	8	High Seas	7	0	0
Puffinus huttoni	New Zealand	New Zealand	100	1	0
Puffinus lherminieri	Portugal	Portugal	45	High Seas	43	Spain	8	15	4
Puffinus lherminieri	Cape Verde	High Seas	75	Cape Verde	12	Portugal	5	8	8
Puffinus mauretanicus	Spain	Spain	67	Algeria	29	7	4
Puffinus newelli	USA	High Seas	71	United States	29	1	0
Puffinus opisthomelas	Mexico	Mexico	96	2	4
Puffinus puffinus	Iceland	Argentina	47	High Seas	28	Brazil	12	Uruguay	10	22	3
Puffinus puffinus	Ireland	Ireland	72	United Kingdom	19	High Seas	8	3	0
Puffinus puffinus	UK	High Seas	24	Argentina	18	United Kingdom	17	France	12	Spain	10	46	20
Puffinus yelkouan	France	Spain	34	Turkey	19	Algeria	16	Italy	14	31	17
Puffinus yelkouan	Malta	Turkey	31	Libya	17	Italy	14	Greece	12	Tunisia	10	Malta	8	14	7
Thalassoica antarctica	Antarctica	High Seas	87	United Kingdom	12	5	2
