# Supplementary material for: Global assessment of marine plastic exposure risk for oceanic birds
Source: Nat Commun. 2023 Jul 4;14:3665. doi: 10.1038/s41467-023-38900-z (PMC10319801; doi:10.1038/s41467-023-38900-z)
Supplement: Supplementary file 5 — Supplementary Dataset 2 [file 41467_2023_38900_MOESM5_ESM.csv]

scientific_name	common_name	population	individuals	locations	unique_months	n_years	year_range	mean_year	years
Ardenna bulleri	Buller's Shearwater	Aorangi Island	8	5640	23	3	2011-2013	2012	2011_2012_2013
Ardenna carneipes	Flesh-footed Shearwater	Breaksea Island	5	117	3	1	2008-2008	2008	2008
Ardenna carneipes	Flesh-footed Shearwater	Lord Howe Island	29	9916	27	3	2005-2008	2007	2008_2007_2005
Ardenna carneipes	Flesh-footed Shearwater	New Zealand	62	6322	42	8	2006-2014	2010	2006_2007_2009_2010_2011_2012_2014_2013
Ardenna creatopus	Pink-footed Shearwater	Isla Mocha and Juan Fernandez	102	8829	42	11	2002-2017	2009	2002_2003_2004_2005_2016_2017_2015_2006_2011_2012_2013
Ardenna gravis	Great Shearwater	Gough	76	45200	69	7	2008-2014	2011	2014_2013_2009_2010_2008_2012_2011
Ardenna gravis	Great Shearwater	Tristan da Cunha	21	6347	16	4	2009-2016	2012	2009_2010_2015_2016
Ardenna grisea	Sooty Shearwater	Codfish Island	21	5714	22	2	2005-2006	2006	2005_2006
Ardenna grisea	Sooty Shearwater	Falkland Islands	45	25209	42	5	2007-2018	2012	2018_2017_2008_2009_2007
Ardenna grisea	Sooty Shearwater	North Island	15	5698	35	4	2005-2012	2010	2010_2011_2012_2005
Ardenna pacifica	Wedge-tailed Shearwater	Hawaii	304	2897	8	3	2013-2015	2014	2013_2014_2015
Ardenna pacifica	Wedge-tailed Shearwater	Heron Island	80	749	9	2	2013-2014	2014	2013_2014
Ardenna pacifica	Wedge-tailed Shearwater	Lowendal and Houtman Abrolhoss	6	3399	31	4	2010-2013	2012	2010_2011_2012_2013
Ardenna pacifica	Wedge-tailed Shearwater	Mauritius	14	5966	23	3	2011-2013	2012	2011_2012_2013
Ardenna pacifica	Wedge-tailed Shearwater	New Calendonia	123	1190	5	3	2017-2019	2018	2017_2019_2018
Ardenna pacifica	Wedge-tailed Shearwater	Reunion	23	8041	25	4	2009-2012	2010	2010_2009_2011_2012
Ardenna pacifica	Wedge-tailed Shearwater	Seychelles	84	26856	48	7	2007-2014	2010	2007_2013_2014_2010_2008_2011_2009
Ardenna tenuirostris	Short-tailed Shearwater	SE Australia	114	12348	33	10	1997-2014	2008	1997_2012_2013_2014_2010_2008_2007_2011_2006_2005
Bulweria bulwerii	Bulwer's Petrel	Azores	12	5524	37	6	2007-2013	2010	2007_2008_2010_2011_2012_2013
Bulweria bulwerii	Bulwer's Petrel	Canarias	37	20565	35	4	2010-2013	2012	2010_2011_2012_2013
Bulweria bulwerii	Bulwer's Petrel	Cape Verde	165	19338	76	9	2007-2019	2012	2011_2012_2010_2019_2018_2017_2007_2008_2009
Bulweria bulwerii	Bulwer's Petrel	Madeira	32	5803	31	4	2009-2013	2011	2010_2013_2012_2009
Calonectris borealis	Cory's Shearwater	Azores	124	40241	91	13	2002-2018	2011	2010_2015_2018_2017_2007_2002_2003_2005_2011_2012_2013_2014_2016
Calonectris borealis	Cory's Shearwater	Berlengas	108	12941	38	8	2006-2015	2011	2011_2012_2010_2014_2013_2015_2007_2006
Calonectris borealis	Cory's Shearwater	Canarias	476	165111	133	15	2002-2016	2009	2006_2010_2007_2012_2015_2011_2013_2003_2002_2004_2005_2008_2009_2014_2016
Calonectris borealis	Cory's Shearwater	Madeira	252	41167	69	10	2006-2015	2010	2011_2014_2012_2015_2009_2010_2013_2008_2006_2007
Calonectris diomedea	Scopoli's Shearwater	Balearic Archipelago	265	47965	93	11	2002-2016	2010	2015_2016_2014_2007_2013_2010_2012_2002_2003_2009_2011
Calonectris diomedea	Scopoli's Shearwater	Chafarinas	44	5238	51	8	2000-2013	2008	2001_2000_2007_2011_2008_2009_2012_2013
Calonectris diomedea	Scopoli's Shearwater	La Maddalena Archipelago	88	4880	16	4	2011-2019	2015	2013_2011_2018_2019
Calonectris diomedea	Scopoli's Shearwater	Linosa	295	3441	18	6	2008-2017	2013	2008_2012_2009_2017_2016_2015
Calonectris diomedea	Scopoli's Shearwater	Malta	64	10154	44	8	2009-2016	2012	2013_2012_2014_2010_2011_2015_2016_2009
Calonectris diomedea	Scopoli's Shearwater	Tremiti Archipelago	26	242	4	2	2009-2010	2010	2009_2010
Calonectris diomedea	Scopoli's Shearwater	Tuscany Archipelago	21	74	2	2	2010-2011	2010	2010_2011
Calonectris diomedea	Scopoli's Shearwater	Zembra	17	11638	25	3	2014-2016	2015	2014_2015_2016
Calonectris edwardsii	Cape Verde Shearwater	Cape Verde	392	68123	117	14	2006-2019	2012	2017_2018_2019_2015_2014_2011_2012_2013_2010_2006_2007_2008_2009_2016
Calonectris leucomelas	Streaked Shearwater	Iwate	86	58101	27	4	2006-2011	2008	2011_2007_2006_2008
Calonectris leucomelas	Streaked Shearwater	Korea	9	1641	11	3	2008-2010	2009	2008_2009_2010
Calonectris leucomelas	Streaked Shearwater	Mikura	12	17679	29	5	2004-2008	2006	2005_2004_2007_2006_2008
Calonectris leucomelas	Streaked Shearwater	Niigata	24	412	3	1	2011-2011	2011	2011
Daption capense	Cape Petrel	Davis	13	601	3	2	2015-2016	2016	2015_2016
Daption capense	Cape Petrel	Pointe Geologie	6	1554	6	1	2011-2011	2011	2011
Fulmarus glacialis	Northern Fulmar	Bj�rn�ya	38	12454	41	6	2014-2019	2016	2016_2015_2017_2018_2014_2019
Fulmarus glacialis	Northern Fulmar	Breidafjordur	79	56848	55	6	2014-2019	2016	2017_2018_2019_2016_2014_2015
Fulmarus glacialis	Northern Fulmar	Cape Vera	5	1641	18	3	2004-2006	2005	2004_2005_2006
Fulmarus glacialis	Northern Fulmar	Faroe Islands	19	10573	34	4	2015-2018	2016	2016_2017_2018_2015
Fulmarus glacialis	Northern Fulmar	Jan Mayen	48	29700	54	6	2014-2019	2016	2014_2015_2016_2017_2018_2019
Fulmarus glacialis	Northern Fulmar	Norway	15	12730	69	8	2011-2019	2015	2012_2013_2011_2017_2018_2019_2016_2015
Fulmarus glacialis	Northern Fulmar	Scotland	243	178021	141	14	2006-2019	2012	2011_2012_2013_2014_2006_2009_2010_2008_2007_2019_2018_2017_2016_2015
Fulmarus glacialis	Northern Fulmar	Svalbard	13	4349	31	5	2015-2019	2017	2016_2017_2018_2019_2015
Fulmarus glacialoides	Southern Fulmar	Davis	16	463	4	2	2015-2016	2016	2015_2016
Fulmarus glacialoides	Southern Fulmar	Pointe Geologie	17	4771	20	3	2008-2012	2010	2011_2012_2008
Halobaena caerulea	Blue Petrel	Kerguelen	16	6013	12	2	2011-2012	2012	2012_2011
Halobaena caerulea	Blue Petrel	South Georgia	19	3155	13	2	2010-2011	2010	2010_2011
Hydrobates castro	Band-rumped Storm-petrel	Azores	12	134	4	2	2019-2020	2020	2019_2020
Hydrobates castro	Band-rumped Storm-petrel	Berlengas	5	983	22	3	2016-2018	2017	2016_2017_2018
Hydrobates castro	Band-rumped Storm-petrel	St Helena	36	497	7	3	2017-2019	2018	2017_2018_2019
Hydrobates furcatus	Fork-tailed Storm-petrel	Gillam Island	6	1636	15	2	2016-2017	2016	2016_2017
Hydrobates jabejabe	Cape Verde Storm-petrel	Cape Verde	58	994	9	2	2018-2019	2018	2019_2018
Hydrobates leucorhous	Leach's Storm-petrel	Gillam Island	3	1397	13	2	2016-2017	2016	2016_2017
Hydrobates leucorhous	Leach's Storm-petrel	Newfoundland	44	463	6	2	2016-2017	2016	2016_2017
Hydrobates leucorhous	Leach's Storm-petrel	Nova Scotia	112	2899	14	6	2012-2019	2015	2017_2013_2012_2014_2015_2019
Hydrobates monteiroi	Monteiro's Storm-petrel	Azores	66	918	9	3	2013-2019	2017	2019_2018_2013
Hydrobates pelagicus	European Storm-petrel	Benidorm Island	37	185	2	1	2019-2019	2019	2019
Hydrobates pelagicus	European Storm-petrel	Capo caccia	7	24	2	1	2019-2019	2019	2019
Hydrobates pelagicus	European Storm-petrel	Ireland	7	28	1	1	2016-2016	2016	2016
Hydrobates pelagicus	European Storm-petrel	Malta	7	2574	9	2	2016-2017	2016	2017_2016
Hydrobates pelagicus	European Storm-petrel	Shetland	50	155	8	5	2014-2018	2016	2018_2014_2015_2016_2017
Oceanites oceanicus	Wilson's Storm-petrel	South Shetland Islands	5	36	1	1	2020-2020	2020	2020
Pachyptila belcheri	Slender-billed Prion	Kerguelen	18	8995	12	1	2012-2012	2012	2012
Pachyptila belcheri	Slender-billed Prion	New Island	41	16757	36	5	2009-2013	2011	2013_2012_2011_2010_2009
Pachyptila desolata	Antarctic Prion	Kerguelen	11	5485	13	2	2012-2013	2012	2012_2013
Pachyptila desolata	Antarctic Prion	South Georgia	20	6946	26	3	2010-2012	2011	2010_2011_2012
Pachyptila macgillivrayi	MacGillivray's Prion	Gough	8	3743	20	3	2014-2016	2015	2014_2015_2016
Pachyptila turtur	Fairy Prion	Dunedin	4	1398	14	2	2011-2012	2012	2011_2012
Pachyptila turtur	Fairy Prion	Kanowna Island	33	238	6	3	2017-2019	2018	2017_2018_2019
Pachyptila vittata	Broad-billed Prion	Gough	18	9097	36	5	2009-2016	2013	2014_2015_2016_2010_2009
Pachyptila vittata	Broad-billed Prion	Tristan da Cunha	4	2041	12	2	2014-2015	2014	2015_2014
Pagodroma nivea	Snow Petrel	Pointe Geologie	63	7012	16	4	2011-2016	2014	2011_2012_2015_2016
Pelagodroma marina	White-faced Storm-petrel	Cape Verde	14	186	2	1	2019-2019	2019	2019
Pelagodroma marina	White-faced Storm-petrel	Madeira	48	580	5	2	2018-2019	2018	2019_2018
Pelecanoides garnotii	Peruvian Diving-petrel	Paracas	12	22	4	3	2009-2012	2010	2009_2012_2010
Pelecanoides georgicus	South Georgia Diving-petrel	South Georgia	10	999	12	1	2011-2011	2011	2011
Pelecanoides urinatrix	Common Diving-petrel	Kanowna Island	43	131	7	3	2017-2019	2018	2018_2017_2019
Pelecanoides urinatrix	Common Diving-petrel	North Island	18	3267	24	4	2010-2016	2012	2010_2011_2012_2016
Pelecanoides urinatrix	Common Diving-petrel	South Georgia	10	967	12	2	2010-2011	2010	2010_2011
Pelecanoides whenuahouensis	Whenua Hou Diving-petrel	Codfish Island	38	19972	36	5	2015-2019	2017	2016_2015_2018_2019_2017
Procellaria aequinoctialis	White-chinned Petrel	Antipodes Islands	14	8059	14	2	2008-2009	2008	2008_2009
Procellaria aequinoctialis	White-chinned Petrel	Crozet	38	3122	18	5	1996-2009	2003	2007_2008_1997_2009_1996
Procellaria aequinoctialis	White-chinned Petrel	Kerguelen	54	9480	40	4	2006-2009	2008	2006_2007_2008_2009
Procellaria aequinoctialis	White-chinned Petrel	Prince Edward Islands	30	17017	39	5	2009-2013	2011	2009_2011_2012_2010_2013
Procellaria aequinoctialis	White-chinned Petrel	South Georgia	56	9584	29	8	1996-2015	2005	2015_2014_2010_2009_1997_1998_1996_2003
Procellaria cinerea	Grey Petrel	Antipodes Islands	18	8781	12	2	2009-2010	2010	2009_2010
Procellaria cinerea	Grey Petrel	Gough	30	12038	29	3	2014-2016	2015	2015_2016_2014
Procellaria cinerea	Grey Petrel	Kerguelen	19	17444	67	7	2007-2013	2010	2008_2009_2010_2011_2012_2013_2007
Procellaria cinerea	Grey Petrel	Prince Edward Islands	9	9350	51	6	2009-2016	2013	2013_2014_2015_2009_2010_2016
Procellaria conspicillata	Spectacled Petrel	Tristan da Cunha	9	2240	12	4	2006-2010	2008	2006_2007_2009_2010
Procellaria parkinsoni	Black Petrel	Great Barrier Island	46	2182	15	5	2005-2009	2007	2005_2006_2007_2008_2009
Procellaria westlandica	Westland Petrel	Punakaiki	82	4088	29	8	1995-2016	2008	1996_1995_2011_2015_2012_2016_2007_2008
Pseudobulweria aterrima	Mascarene Petrel	Reunion	14	3963	15	2	2017-2018	2018	2017_2018
Pseudobulweria rostrata	Tahiti Petrel	New Calendonia	21	219	9	3	2017-2019	2018	2017_2018_2019
Pterodroma arminjoniana	Trindade Petrel	Round Island	121	57501	39	5	2009-2013	2011	2010_2012_2013_2011_2009
Pterodroma arminjoniana	Trindade Petrel	Trindade Island	12	2374	14	3	2007-2014	2011	2014_2013_2007
Pterodroma axillaris	Chatham Petrel	Chatham Islands	21	9219	14	2	2009-2010	2010	2009_2010
Pterodroma baraui	Barau's Petrel	Reunion	27	5047	19	4	2008-2011	2010	2011_2010_2009_2008
Pterodroma cahow	Bermuda Petrel	Bermuda Island	27	2976	27	3	2009-2020	2013	2020_2009_2010
Pterodroma cervicalis	White-necked Petrel	Phillip Island	22	1286	6	2	2018-2019	2018	2018_2019
Pterodroma cookii	Cook's Petrel	Codfish Island	11	7693	16	3	2007-2009	2008	2009_2008_2007
Pterodroma cookii	Cook's Petrel	Little Barrier Island	11	14192	25	3	2007-2009	2008	2008_2009_2007
Pterodroma deserta	Desertas Petrel	Madeira	58	32820	70	9	2008-2017	2012	2012_2013_2008_2009_2011_2010_2017_2016_2015
Pterodroma feae	Cape Verde Petrel	Cape Verde	23	4057	46	8	2007-2019	2013	2007_2008_2009_2010_2015_2019_2017_2018
Pterodroma gouldi	Grey-faced Petrel	Bethells Beach	19	229	5	3	2012-2014	2013	2012_2014_2013
Pterodroma hasitata	Black-capped Petrel	Sierra de Bahoruco	6	1040	10	2	2014-2018	2016	2014_2018
Pterodroma incerta	Atlantic Petrel	Gough	18	8009	36	5	2010-2014	2012	2014_2010_2011_2012_2013
Pterodroma inexpectata	Mottled Petrel	Lake HaurokoPetrel Island	9	4191	23	3	2009-2011	2010	2010_2009_2011
Pterodroma lessonii	White-headed Petrel	Adams Island	15	12826	37	4	2011-2014	2012	2011_2012_2013_2014
Pterodroma leucoptera	White-winged Petrel	Cabbage Tree Island	55	9156	15	3	2010-2012	2011	2011_2012_2010
Pterodroma leucoptera	White-winged Petrel	New Caledonia	7	3521	13	2	2010-2011	2010	2010_2011
Pterodroma macroptera	Great-winged Petrel	Prince Edward Islands	22	697	8	4	2012-2018	2015	2012_2017_2018_2013
Pterodroma madeira	Zino's Petrel	Madeira	12	4624	37	4	2007-2010	2008	2009_2008_2010_2007
Pterodroma magentae	Magenta Petrel	Chatham Islands	24	13906	36	5	2008-2012	2010	2011_2012_2008_2009_2010
Pterodroma mollis	Soft-plumaged Petrel	Antipodes	16	8003	25	3	2011-2013	2012	2011_2012_2013
Pterodroma mollis	Soft-plumaged Petrel	Gough	9	1697	39	6	2009-2014	2012	2014_2011_2010_2009_2012_2013
Pterodroma neglecta	Kermadec Petrel	Phillip Island	9	176	1	1	2020-2020	2020	2020
Pterodroma nigripennis	Black-winged Petrel	Chatham Islands	5	1188	13	2	2009-2010	2010	2009_2010
Pterodroma nigripennis	Black-winged Petrel	Phillip Island	37	1136	5	2	2018-2019	2018	2018_2019
Pterodroma phaeopygia	Galapagos Petrel	Galapagos	12	984	8	3	2009-2011	2010	2009_2010_2011
Pterodroma pycrofti	Pycroft's Petrel	Red Mercury Island	6	3472	13	3	2009-2011	2010	2009_2010_2011
Pterodroma sandwichensis	Hawaiian Petrel	Hawaii	57	2795	25	9	2006-2019	2013	2017_2018_2019_2016_2006_2007_2008_2013_2014
Pterodroma solandri	Providence Petrel	Lord Howe Island	5	1729	8	2	2007-2008	2008	2007_2008
Pterodroma ultima	Murphy's Petrel	Henderson Island	28	13730	27	4	2011-2015	2013	2011_2012_2013_2015
Puffinus assimilis	Little Shearwater	E of Aukland	9	5445	13	2	2011-2012	2012	2011_2012
Puffinus assimilis	Little Shearwater	Lord Howe Island	5	1122	11	2	2010-2011	2010	2010_2011
Puffinus bailloni	Tropical Shearwater	Seychelles	17	4779	24	3	2012-2014	2013	2012_2013_2014
Puffinus gavia	Fluttering Shearwater	E of Aukland	3	1235	13	2	2011-2012	2012	2011_2012
Puffinus huttoni	Hutton's Shearwater	Te Rae o Atiu	21	187	3	2	2017-2018	2018	2018_2017
Puffinus lherminieri	Audubon's Shearwater	Azores	4	2024	12	2	2007-2008	2008	2007_2008
Puffinus lherminieri	Audubon's Shearwater	Cape Verde	112	23573	85	12	2007-2019	2013	2011_2012_2013_2010_2014_2009_2018_2016_2019_2017_2007_2008
Puffinus lherminieri	Audubon's Shearwater	Madeira	23	11902	51	5	2010-2014	2012	2012_2013_2014_2011_2010
Puffinus mauretanicus	Balearic Shearwater	Balearic Archipelago	43	1294	15	7	1999-2016	2009	2014_2013_2016_2000_2011_2012_1999
Puffinus newelli	Newell's Shearwater	Hawaii	18	767	11	4	2016-2019	2018	2016_2017_2018_2019
Puffinus opisthomelas	Black-vented Shearwater	Isla Natividad	45	383	9	4	2016-2019	2018	2017_2019_2018_2016
Puffinus puffinus	Manx Shearwater	Heimaey	21	20089	90	9	2006-2014	2010	2006_2007_2012_2013_2011_2008_2009_2010_2014
Puffinus puffinus	Manx Shearwater	Ireland	57	709	6	2	2014-2015	2014	2014_2015
Puffinus puffinus	Manx Shearwater	UK	185	137139	103	12	1999-2017	2008	2010_2011_2012_2009_2013_2007_2008_2017_2006_1999_2000_2005
Puffinus yelkouan	Yelkouan Shearwater	Iles Hyeres	39	25237	72	8	2006-2013	2010	2006_2007_2009_2008_2010_2011_2012_2013
Puffinus yelkouan	Yelkouan Shearwater	Malta	110	8002	35	8	2008-2017	2012	2017_2016_2013_2014_2009_2008_2010_2012
Thalassoica antarctica	Antarctic Petrel	Davis	13	260	3	2	2015-2016	2016	2015_2016
Thalassoica antarctica	Antarctic Petrel	Svarthamaren	172	10544	19	4	2011-2014	2012	2012_2013_2014_2011
