# Supplementary material for: Global assessment of marine plastic exposure risk for oceanic birds
Source: Nat Commun. 2023 Jul 4;14:3665. doi: 10.1038/s41467-023-38900-z (PMC10319801; doi:10.1038/s41467-023-38900-z)
Supplement: Supplementary file 6 — Supplementary Dataset 3 [file 41467_2023_38900_MOESM6_ESM.csv]

scientific_name	common_name	individuals	locations	n_pops	populations	mean_tracking_year
Ardenna bulleri	Buller's Shearwater	8	5640	1	Aorangi Island	2012
Ardenna carneipes	Flesh-footed Shearwater	96	16355	3	Breaksea Island_Lord Howe Island_New Zealand	2008
Ardenna creatopus	Pink-footed Shearwater	102	8829	1	Isla Mocha and Juan Fernandez	2009
Ardenna gravis	Great Shearwater	97	51547	2	Gough_Tristan da Cunha	2012
Ardenna grisea	Sooty Shearwater	81	36621	3	Codfish Island_Falkland Islands_North Island	2009
Ardenna pacifica	Wedge-tailed Shearwater	634	49098	7	Hawaii_Heron Island_Lowendal and Houtman Abrolhoss_Mauritius_New Calendonia_Reunion_Seychelles	2013
Ardenna tenuirostris	Short-tailed Shearwater	114	12348	1	SE Australia	2008
Bulweria bulwerii	Bulwer's Petrel	246	51230	4	Azores_Canarias_Cape Verde_Madeira	2011
Calonectris borealis	Cory's Shearwater	960	259460	4	Azores_Berlengas_Canarias_Madeira	2010
Calonectris diomedea	Scopoli's Shearwater	820	83632	8	Balearic Archipelago_Chafarinas_La Maddalena Archipelago_Linosa_Malta_Tremiti Archipelago_Tuscany Archipelago_Zembra	2012
Calonectris edwardsii	Cape Verde Shearwater	392	68123	1	Cape Verde	2012
Calonectris leucomelas	Streaked Shearwater	131	77833	4	Iwate_Korea_Mikura_Niigata	2008
Daption capense	Cape Petrel	19	2155	2	Davis_Pointe Geologie	2013
Fulmarus glacialis	Northern Fulmar	460	306316	8	Bj�rn�ya_Breidafjordur_Cape Vera_Faroe Islands_Jan Mayen_Norway_Scotland_Svalbard	2014
Fulmarus glacialoides	Southern Fulmar	33	5234	2	Davis_Pointe Geologie	2013
Halobaena caerulea	Blue Petrel	35	9168	2	Kerguelen_South Georgia	2011
Hydrobates castro	Band-rumped Storm-petrel	53	1614	3	Azores_Berlengas_St Helena	2018
Hydrobates furcatus	Fork-tailed Storm-petrel	6	1636	1	Gillam Island	2016
Hydrobates jabejabe	Cape Verde Storm-petrel	58	994	1	Cape Verde	2018
Hydrobates leucorhous	Leach's Storm-petrel	159	4759	3	Gillam Island_Newfoundland_Nova Scotia	2016
Hydrobates monteiroi	Monteiro's Storm-petrel	66	918	1	Azores	2017
Hydrobates pelagicus	European Storm-petrel	108	2966	5	Benidorm Island_Capo caccia_Ireland_Malta_Shetland	2017
Oceanites oceanicus	Wilson's Storm-petrel	5	36	1	South Shetland Islands	2020
Pachyptila belcheri	Slender-billed Prion	59	25752	2	Kerguelen_New Island	2012
Pachyptila desolata	Antarctic Prion	31	12431	2	Kerguelen_South Georgia	2012
Pachyptila macgillivrayi	MacGillivray's Prion	8	3743	1	Gough	2015
Pachyptila turtur	Fairy Prion	37	1636	2	Dunedin_Kanowna Island	2015
Pachyptila vittata	Broad-billed Prion	22	11138	2	Gough_Tristan da Cunha	2014
Pagodroma nivea	Snow Petrel	63	7012	1	Pointe Geologie	2014
Pelagodroma marina	White-faced Storm-petrel	62	766	2	Cape Verde_Madeira	2019
Pelecanoides garnotii	Peruvian Diving-petrel	12	22	1	Paracas	2010
Pelecanoides georgicus	South Georgia Diving-petrel	10	999	1	South Georgia	2011
Pelecanoides urinatrix	Common Diving-petrel	71	4365	3	Kanowna Island_North Island_South Georgia	2014
Pelecanoides whenuahouensis	Whenua Hou Diving-petrel	38	19972	1	Codfish Island	2017
Procellaria aequinoctialis	White-chinned Petrel	192	47262	5	Antipodes Islands_Crozet_Kerguelen_Prince Edward Islands_South Georgia	2007
Procellaria cinerea	Grey Petrel	76	47613	4	Antipodes Islands_Gough_Kerguelen_Prince Edward Islands	2012
Procellaria conspicillata	Spectacled Petrel	9	2240	1	Tristan da Cunha	2008
Procellaria parkinsoni	Black Petrel	46	2182	1	Great Barrier Island	2007
Procellaria westlandica	Westland Petrel	82	4088	1	Punakaiki	2008
Pseudobulweria aterrima	Mascarene Petrel	14	3963	1	Reunion	2018
Pseudobulweria rostrata	Tahiti Petrel	21	219	1	New Calendonia	2018
Pterodroma arminjoniana	Trindade Petrel	133	59875	2	Round Island_Trindade Island	2011
Pterodroma axillaris	Chatham Petrel	21	9219	1	Chatham Islands	2010
Pterodroma baraui	Barau's Petrel	27	5047	1	Reunion	2010
Pterodroma cahow	Bermuda Petrel	27	2976	1	Bermuda Island	2013
Pterodroma cervicalis	White-necked Petrel	22	1286	1	Phillip Island	2018
Pterodroma cookii	Cook's Petrel	22	21885	2	Codfish Island_Little Barrier Island	2008
Pterodroma deserta	Desertas Petrel	58	32820	1	Madeira	2012
Pterodroma feae	Cape Verde Petrel	23	4057	1	Cape Verde	2013
Pterodroma gouldi	Grey-faced Petrel	19	229	1	Bethells Beach	2013
Pterodroma hasitata	Black-capped Petrel	6	1040	1	Sierra de Bahoruco	2016
Pterodroma incerta	Atlantic Petrel	18	8009	1	Gough	2012
Pterodroma inexpectata	Mottled Petrel	9	4191	1	Lake HaurokoPetrel Island	2010
Pterodroma lessonii	White-headed Petrel	15	12826	1	Adams Island	2012
Pterodroma leucoptera	White-winged Petrel	62	12677	2	Cabbage Tree Island_New Caledonia	2011
Pterodroma macroptera	Great-winged Petrel	22	697	1	Prince Edward Islands	2015
Pterodroma madeira	Zino's Petrel	12	4624	1	Madeira	2008
Pterodroma magentae	Magenta Petrel	24	13906	1	Chatham Islands	2010
Pterodroma mollis	Soft-plumaged Petrel	25	9700	2	Antipodes_Gough	2012
Pterodroma neglecta	Kermadec Petrel	9	176	1	Phillip Island	2020
Pterodroma nigripennis	Black-winged Petrel	42	2324	2	Chatham Islands_Phillip Island	2014
Pterodroma phaeopygia	Galapagos Petrel	12	984	1	Galapagos	2010
Pterodroma pycrofti	Pycroft's Petrel	6	3472	1	Red Mercury Island	2010
Pterodroma sandwichensis	Hawaiian Petrel	57	2795	1	Hawaii	2013
Pterodroma solandri	Providence Petrel	5	1729	1	Lord Howe Island	2008
Pterodroma ultima	Murphy's Petrel	28	13730	1	Henderson Island	2013
Puffinus assimilis	Little Shearwater	14	6567	2	E of Aukland_Lord Howe Island	2011
Puffinus bailloni	Tropical Shearwater	17	4779	1	Seychelles	2013
Puffinus gavia	Fluttering Shearwater	3	1235	1	E of Aukland	2012
Puffinus huttoni	Hutton's Shearwater	21	187	1	Te Rae o Atiu	2018
Puffinus lherminieri	Audubon's Shearwater	139	37499	3	Azores_Cape Verde_Madeira	2011
Puffinus mauretanicus	Balearic Shearwater	43	1294	1	Balearic Archipelago	2009
Puffinus newelli	Newell's Shearwater	18	767	1	Hawaii	2018
Puffinus opisthomelas	Black-vented Shearwater	45	383	1	Isla Natividad	2018
Puffinus puffinus	Manx Shearwater	263	157937	3	Heimaey_Ireland_UK	2011
Puffinus yelkouan	Yelkouan Shearwater	149	33239	2	Iles Hyeres_Malta	2011
Thalassoica antarctica	Antarctic Petrel	185	10804	2	Davis_Svarthamaren	2014
