# Supplementary material for: Global assessment of marine plastic exposure risk for oceanic birds
Source: Nat Commun. 2023 Jul 4;14:3665. doi: 10.1038/s41467-023-38900-z (PMC10319801; doi:10.1038/s41467-023-38900-z)
Supplement: Supplementary file 7 — Supplementary Dataset 4 [file 41467_2023_38900_MOESM7_ESM.csv]

species_pop	tracks_breeding	tracks_nonbreeding	ref_breeding	ref_nonbreeding	breeding	nonbreeding	Tracking breeding season months	Tracking non-breeding season months	Published breeding season	Sources	Reference1	Reference2	Reference3
Ardenna bulleri_Aorangi Island	01_02_03_04_10_11_12	05_06_07_08_09	01_02_03_04_10_11_12	05_06_07_08_09	01_02_03_04_10_11_12	05_06_07_08_09	Oct-Apr	May-Sep	Oct-Apr	Friesen et al. 2021; del Hoyo et al. 1992	Friesen, M. R. et al. New population estimate for an abundant marine indicator species, Rako or Buller’s Shearwater (Ardenna bulleri). Emu - Austral Ornithology 121, 231–238 (2021).	Del Hoyo, J., Elliot, A. & Sargatal, J. Handbook of the Birds of the World, Volume 1. Lynx Editions, Barcelona (1992).	NA
Ardenna carneipes_Breaksea Island	03_04_05	NA	03_04_05	NA	03_04_05	NA	Mar-May	NA	NA	NA	NA	NA	NA
Ardenna carneipes_Lord Howe Island	01_02_03_04_10_11	05_06_07_08_09	01_02_03_04_10_11	05_06_07_08_09	01_02_03_04_10_11	05_06_07_08_09	Oct-Apr	May-Sep	Oct-Apr	Powel et al. 2007	Powell, C. D. L., Wooller, R. D. & Bradley, J. S. Breeding biology of the Flesh-footed Shearwater (Puffinus carneipes) on Woody Island, Western Australia. Emu - Austral Ornithology 107, 275–283 (2007).	NA	NA
Ardenna carneipes_New Zealand	01_02_03_04_10_11_12	05_06_07_08_09	01_02_03_04_10_11_12	05_06_07_08_09	01_02_03_04_10_11_12	05_06_07_08_09	Oct-Apr	May-Sep	Oct-Apr	Powel et al. 2007	Powell, C. D. L., Wooller, R. D. & Bradley, J. S. Breeding biology of the Flesh-footed Shearwater (Puffinus carneipes) on Woody Island, Western Australia. Emu - Austral Ornithology 107, 275–283 (2007).	NA	NA
Ardenna creatopus_Isla Mocha and Juan Fernandez	01_02_03_04_11_12	05_06_07_08_09_10	01_02_03_04_05_10_11_12	06_07_08_09	01_02_03_04_05_11_12	06_07_08_09_10	Nov-Apr	May-Oct	Oct-May	Carle et al. 2021	Carle, R. D. et al. Introduced and native vertebrates in pink-footed shearwater (Ardenna creatopus) breeding colonies in Chile. PLOS ONE 16, e0254416 (2021).	NA	NA
Ardenna gravis_Gough	01_02_03_04_10_11_12	05_06_07_08_09	01_02_03_04_10_11_12	05_06_07_08_09	01_02_03_04_10_11_12	05_06_07_08_09	Oct-Apr	May-Sep	Oct-Apr	Davies et al. 2021; data owners com. pess.	Davies, T. E. et al. Multispecies tracking reveals a major seabird hotspot in the North Atlantic. Conservation Letters, e12824 (2021).	NA	NA
Ardenna gravis_Tristan da Cunha	01_02_11_12	03_04_05_06_07_08_09_10	01_02_03_04_10_11_12	05_06_07_08_09	01_02_11_12	03_04_05_06_07_08_09_10	Nov-Feb	Mar-Oct	Oct-Apr	Davies et al. 2021; data owners com. pess.	Davies, T. E. et al. Multispecies tracking reveals a major seabird hotspot in the North Atlantic. Conservation Letters, e12824 (2021).	NA	NA
Ardenna grisea_Codfish Island	01_02_03_04_10_11_12	05_06_07_08_09	01_02_03_04_10_11_12	05_06_07_08_09	01_02_03_04_10_11_12	05_06_07_08_09	Oct-Apr	May-Sep	Oct-May	Geary et al. 2016	Geary, A. F., Corin, S. E. & Nelson, N. J. Breeding parameters of the Sooty Shearwater (Ardenna grisea) on Long Island, New Zealand. Emu - Austral Ornithology 114, 74–79 (2014).	NA	NA
Ardenna grisea_Falkland Islands	01_02_03_10_11_12	04_05_06_07_08_09	01_02_03_10_11_12	04_05_06_07_08_09	01_02_03_10_11_12	04_05_06_07_08_09	Oct-Mar	Apr-Sep	Oct-Mar	Davies et al. 2021; data owners com. pess.	Davies, T. E. et al. Multispecies tracking reveals a major seabird hotspot in the North Atlantic. Conservation Letters, e12824 (2021).	NA	NA
Ardenna grisea_North Island	01_02_03_04_10_11_12	05_06_07_08_09	01_02_03_04_05_10_11_12	06_07_08_09	01_02_03_04_10_11_12	05_06_07_08_09	Oct-Apr	May-Sep	Oct-May	Geary et al. 2014	Geary, A. F., Corin, S. E. & Nelson, N. J. Breeding parameters of the Sooty Shearwater (Ardenna grisea) on Long Island, New Zealand. Emu - Austral Ornithology 114, 74–79 (2014).	NA	NA
Ardenna pacifica_Hawaii	08_09_10	NA	08_09_10	NA	08_09_10	NA	Aug-Oct	NA	NA	NA	NA	NA	NA
Ardenna pacifica_Heron Island	03_02_04_05_06_07_08	NA	03_02_04_05_06_07_08	NA	03_02_04_05_06_07_08	NA	Feb-Aug	NA	NA	NA	NA	NA	NA
Ardenna pacifica_Lowendal & Houtman Abrolhoss	01_02_12	03_04_05_06_07_08_09_10_11	01_02_03_11_12	04_05_06_07_08_09_10	01_02_03_11_12	04_05_06_07_08_09_10	Dec-Feb	Mar-Nov	Nov-Mar	Garkaklis et al. 1998	Garkaklis, M. J., Sims, C. V., Bradley, J. S. & Wooller, R. D. The Breeding Phenology of Wedge-tailed Shearwaters Puffinus pacificus on Rottnest Island, Western Australia. Emu - Austral Ornithology 98, 317–319 (1998).	NA	NA
Ardenna pacifica_Mauritius	01_02_03_04_08_09_10_11_12	05_06_07	01_02_03_04_09_10_11_12	05_06_07_08	01_02_03_04_09_10_11_12	05_06_07_08	Aug-Apr	May-Jul	Sep-Apr	Kappes et al. 2013; Calabrese 2015	Kappes, M. A., Coustaut, K. & Corre, M. L. Census of Wedge-tailed shearwaters Puffinus pacificus breeding at D’Arros Island and St joseph Atoll, Seychelles. Marine Ornithology 41, 29–34 (2013).	Calabrese, L. Foraging ecology and breeding biology of Wedge-tailed shearwater (Puffinus pacificus) and Tropical shearwater (Puffinus bailloni) on Aride Island Nature Reserve, Seychelles: tools for conservation. PhD Dissertation, 135 pp. (2015).	NA
Ardenna pacifica_New Calendonia	04_03	NA	04_03	NA	04_03	NA	Mar-Apr	NA	NA	NA	NA	NA	NA
Ardenna pacifica_Reunion	01_02_03_04_09_10_11_12	05_06_07_08	01_02_03_04_09_10_11_12	05_06_07_08	01_02_03_04_09_10_11_12	05_06_07_08	Sep-Apr	May-Aug	Sep-Apr	Kappes et al. 2013; Calabrese 2015	Kappes, M. A., Coustaut, K. & Corre, M. L. Census of Wedge-tailed shearwaters Puffinus pacificus breeding at D’Arros Island and St joseph Atoll, Seychelles. Marine Ornithology 41, 29–34 (2013).	Calabrese, L. Foraging ecology and breeding biology of Wedge-tailed shearwater (Puffinus pacificus) and Tropical shearwater (Puffinus bailloni) on Aride Island Nature Reserve, Seychelles: tools for conservation. PhD Dissertation, 135 pp. (2015).	NA
Ardenna pacifica_Seychelles	01_02_07_08_09_10_11_12	03_04_05_06	01_02_03_04_09_10_11_12	05_06_07_08	01_02_03_04_09_10_11_12	05_06_07_08	Jul-Feb	Mar-Jun	Sep-Apr	Kappes et al. 2013; Calabrese 2015	Kappes, M. A., Coustaut, K. & Corre, M. L. Census of Wedge-tailed shearwaters Puffinus pacificus breeding at D’Arros Island and St joseph Atoll, Seychelles. Marine Ornithology 41, 29–34 (2013).	Calabrese, L. Foraging ecology and breeding biology of Wedge-tailed shearwater (Puffinus pacificus) and Tropical shearwater (Puffinus bailloni) on Aride Island Nature Reserve, Seychelles: tools for conservation. PhD Dissertation, 135 pp. (2015).	NA
Ardenna tenuirostris_SE Australia	01_02_03_04_10_11_12	05_06_07_08_09	01_02_03_04_10_11_12	05_06_07_08_09	01_02_03_04_10_11_12	05_06_07_08_09	Oct-Apr	May-Sep	Oct-Apr	Skira 1991	Skira, I. The Short-tailed shearwater: a review of its biology. Corella 15, 45-52 (1991).	NA	NA
Bulweria bulwerii_Azores	05_06_07_08_09	01_02_04_10_11_12	05_06_07_08_09	01_02_04_10_11_12	05_06_07_08_09	01_02_04_10_11_12	May-Sep	Oct-Feb, Apr	May-Sep	Davies et al. 2021; data owners com. pess.	Davies, T. E. et al. Multispecies tracking reveals a major seabird hotspot in the North Atlantic. Conservation Letters, e12824 (2021).	NA	NA
Bulweria bulwerii_Canarias	04_05_06_07_08_09	01_02_10_11_12	05_06_07_08_09	01_02_04_10_11_12	05_06_07_08_09	01_02_04_10_11_12	Apr-Sep	Oct-Feb	May-Sep	Davies et al. 2021; data owners com. pess.	Davies, T. E. et al. Multispecies tracking reveals a major seabird hotspot in the North Atlantic. Conservation Letters, e12824 (2021).	NA	NA
Bulweria bulwerii_Cape Verde	03_04_05_06_07_08	01_02_09_10_11_12	05_06_07_08_09	01_02_03_04_10_11_12	05_06_07_08_09	01_02_03_04_10_11_12	Mar-Aug	Sep-Feb	May-Sep	Davies et al. 2021; data owners com. pess.	Davies, T. E. et al. Multispecies tracking reveals a major seabird hotspot in the North Atlantic. Conservation Letters, e12824 (2021).	NA	NA
Bulweria bulwerii_Madeira	03_04_05_06_07_08_09	01_02_10_11_12	05_06_07_08_09	01_02_03_04_10_11_12	05_06_07_08_09	01_02_03_04_10_11_12	Mar-Sep	Oct-Feb	May-Sep	Davies et al. 2021; data owners com. pess.	Davies, T. E. et al. Multispecies tracking reveals a major seabird hotspot in the North Atlantic. Conservation Letters, e12824 (2021).	NA	NA
Calonectris borealis_Azores	04_05_06_07_08_09_10_11	01_02_03_12	04_05_06_07_08_09_10	01_02_03_11_12	04_05_06_07_08_09_10	01_02_03_11_12	Apr-Nov	Dec-Mar	Apr-Oct	Davies et al. 2021; data owners com. pess.	Davies, T. E. et al. Multispecies tracking reveals a major seabird hotspot in the North Atlantic. Conservation Letters, e12824 (2021).	NA	NA
Calonectris borealis_Berlengas	04_05_06_07_08_09_10	01_02_03_11_12	04_05_06_07_08_09_10	01_02_03_11_12	04_05_06_07_08_09_10	01_02_03_11_12	Apr-Oct	Nov-Mar	Apr-Oct	Davies et al. 2021; data owners com. pess.	Davies, T. E. et al. Multispecies tracking reveals a major seabird hotspot in the North Atlantic. Conservation Letters, e12824 (2021).	NA	NA
Calonectris borealis_Canarias	03_04_05_06_07_08_09_10	01_02_11_12	04_05_06_07_08_09_10	01_02_03_11_12	04_05_06_07_08_09_10	01_02_03_11_12	Mar-Oct	Nov-Feb	Apr-Oct	Davies et al. 2021; data owners com. pess.	Davies, T. E. et al. Multispecies tracking reveals a major seabird hotspot in the North Atlantic. Conservation Letters, e12824 (2021).	NA	NA
Calonectris borealis_Madeira	04_05_06_07_08_09_10	01_02_03_11_12	04_05_06_07_08_09_10	01_02_03_11_12	04_05_06_07_08_09_10	01_02_03_11_12	Apr-Oct	Nov-Mar	Apr-Oct	Davies et al. 2021; data owners com. pess.	Davies, T. E. et al. Multispecies tracking reveals a major seabird hotspot in the North Atlantic. Conservation Letters, e12824 (2021).	NA	NA
Calonectris diomedea_Balearic Archipelago	04_05_06_07_08_09_10	01_02_11_12	04_05_06_07_08_09_10	01_02_11_12	04_05_06_07_08_09_10	01_02_11_12	Apr-Oct	Nov-Feb	Apr-Oct	del Hoyo et al. 1992	Del Hoyo, J., Elliot, A. & Sargatal, J. Handbook of the Birds of the World, Volume 1. Lynx Editions, Barcelona (1992).	NA	NA
Calonectris diomedea_Chafarinas	04_05_06_07_08_09_10	01_02_11_12	04_05_06_07_08_09_10	01_02_11_12	04_05_06_07_08_09_10	01_02_11_12	Apr-Oct	Nov-Feb	Apr-Oct	del Hoyo et al. 1992	Del Hoyo, J., Elliot, A. & Sargatal, J. Handbook of the Birds of the World, Volume 1. Lynx Editions, Barcelona (1992).	NA	NA
Calonectris diomedea_La Maddalena Archipelago	03_04_05_06_07_08_09_10	01_02_11_12	04_05_06_07_08_09_10	01_02_03_11_12	04_05_06_07_08_09_10	01_02_03_11_12	Mar-Oct	Nov-Feb	Apr-Oct	del Hoyo et al. 1992	Del Hoyo, J., Elliot, A. & Sargatal, J. Handbook of the Birds of the World, Volume 1. Lynx Editions, Barcelona (1992).	NA	NA
Calonectris diomedea_Linosa	07_06_08_03_09	NA	07_06_08_03_09	NA	07_06_08_03_09	NA	Mar, Jun-Sep	NA	NA	NA	NA	NA	NA
Calonectris diomedea_Malta	04_05_06_07_08_09_10	01_02_03_11_12	04_05_06_07_08_09_10	01_02_03_11_12	04_05_06_07_08_09_10	01_02_03_11_12	Apr-Oct	Nov-Mar	Apr-Oct	del Hoyo et al. 1992	Del Hoyo, J., Elliot, A. & Sargatal, J. Handbook of the Birds of the World, Volume 1. Lynx Editions, Barcelona (1992).	NA	NA
Calonectris diomedea_Tremiti Archipelago	07_06	NA	07_06	NA	07_06	NA	Jun-Jul	NA	NA	NA	NA	NA	NA
Calonectris diomedea_Tuscany Archipelago	08_07	NA	08_07	NA	08_07	NA	Jul-Aug	NA	NA	NA	NA	NA	NA
Calonectris diomedea_Zembra	04_05_06_07_08_09_10	01_02_11_12	04_05_06_07_08_09_10	01_02_11_12	04_05_06_07_08_09_10	01_02_11_12	Apr-Oct	Nov-Feb	Apr-Oct	del Hoyo et al. 1992	Del Hoyo, J., Elliot, A. & Sargatal, J. Handbook of the Birds of the World, Volume 1. Lynx Editions, Barcelona (1992).	NA	NA
Calonectris edwardsii_Cape Verde	03_04_05_06_07_08_09_10	01_02_11_12	03_04_05_06_07_08_09_10	01_02_11_12	03_04_05_06_07_08_09_10	01_02_11_12	Mar-Oct	Nov-Feb	Mar-Oct	Harrison et al. 2021	Harrisson, P., Perrow, M.R. & Larsson, H. Seabirds, The New Identification Guide. Lynx Edicions, Barcelona (2021).	NA	NA
Calonectris leucomelas_Iwate	03_04_05_06_07_08_09_10	01_02_11_12	03_04_05_06_07_08_09_10	01_02_11_12	03_04_05_06_07_08_09_10	01_02_11_12	Mar-Oct	Nov-Feb	Mar-Nov	Yoshida 1962	Yoshida, N. Breeding ecology of the Streaked Shearwa-ter at Kamurijima I. Japanese Journal of Ornithology Maizuru in Kioto 17, 79-108 (1962).	NA	NA
Calonectris leucomelas_Korea	10_11	01_02_03_04_12	10_11	01_02_03_04_12	10_11	01_02_03_04_12	Oct-Nov	Dec-Apr	Mar-Nov	Yoshida 1962	Yoshida, N. Breeding ecology of the Streaked Shearwa-ter at Kamurijima I. Japanese Journal of Ornithology Maizuru in Kioto 17, 79-108 (1962).	NA	NA
Calonectris leucomelas_Mikura	04_05_06_07_08_09_10	01_02_03_11_12	04_05_06_07_08_09_10	01_02_03_11_12	04_05_06_07_08_09_10	01_02_03_11_12	Apr-Oct	Nov-Mar	Mar-Nov	Yoshida 1962	Yoshida, N. Breeding ecology of the Streaked Shearwa-ter at Kamurijima I. Japanese Journal of Ornithology Maizuru in Kioto 17, 79-108 (1962).	NA	NA
Calonectris leucomelas_Niigata	08_09_10	NA	08_09_10	NA	08_09_10	NA	Aug-Oct	NA	NA	NA	NA	NA	NA
Daption capense_Davis	12_01_02	NA	12_01_02	NA	12_01_02	NA	Dec-Feb	NA	NA	NA	NA	NA	NA
Daption capense_Pointe Geologie	NA	04_05_06_07_08_09	NA	04_05_06_07_08_09	NA	04_05_06_07_08_09	NA	Apr-Sep	Oct-Mar	Weidinger 1997; Delord et al. 2016	Weidinger, K. Breeding cycle of the Cape petrel Daption capense at Nelson Island, Antarctica. Polar Biology 17, 469–472 (1997).	Delord, K. et al. Species-specific foraging strategies and segregation mechanisms of sympatric Antarctic fulmarine petrels throughout the annual cycle. Ibis 158, 569–586 (2016).	NA
Fulmarus glacialis_Bjørnøya	01_02_04_09_10_11_12	05_08	04_05_08	01_02_09_10_11_12	04_05_08	01_02_09_10_11_12	Sep-Feb, Apr	May, Aug	Apr-Aug	Davies et al. 2021; data owners com. pess.	Davies, T. E. et al. Multispecies tracking reveals a major seabird hotspot in the North Atlantic. Conservation Letters, e12824 (2021).	NA	NA
Fulmarus glacialis_Breidafjordur	01_02_04_05	06_07_08_09_10_11_12	04_05_06_07_08	01_02_09_10_11_12	04_05_06_07_08	01_02_09_10_11_12	Jan-Feb, Apr-May	Jun-Dec	Apr-Aug	Davies et al. 2021; data owners com. pess.	Davies, T. E. et al. Multispecies tracking reveals a major seabird hotspot in the North Atlantic. Conservation Letters, e12824 (2021).	NA	NA
Fulmarus glacialis_Cape Vera	06_07_08_09	01_02_03_10_11_12	06_07_08	01_02_03_09_10_11_12	06_07_08	01_02_03_09_10_11_12	Jun-Sep	Oct-Mar	Apr-Aug	Davies et al. 2021; data owners com. pess.	Davies, T. E. et al. Multispecies tracking reveals a major seabird hotspot in the North Atlantic. Conservation Letters, e12824 (2021).	NA	NA
Fulmarus glacialis_Faroe Islands	01_02_04_05_06_07_12	08_09_10_11	04_05_06_07_08	01_02_09_10_11_12	04_05_06_07_08	01_02_09_10_11_12	Dec-Feb, Apr-Jul	Aug-Nov	Apr-Aug	Davies et al. 2021; data owners com. pess.	Davies, T. E. et al. Multispecies tracking reveals a major seabird hotspot in the North Atlantic. Conservation Letters, e12824 (2021).	NA	NA
Fulmarus glacialis_Jan Mayen	01_02_04_12	05_06_07_08_09_10_11	04_05_06_07_08	01_02_09_10_11_12	04_05_06_07_08	01_02_09_10_11_12	Dec-Feb, Apr	May-Nov	Apr-Aug	Davies et al. 2021; data owners com. pess.	Davies, T. E. et al. Multispecies tracking reveals a major seabird hotspot in the North Atlantic. Conservation Letters, e12824 (2021).	NA	NA
Fulmarus glacialis_Norway	01_02_04_05_06_07	08_09_10_11_12	04_05_06_07_08	01_02_09_10_11_12	04_05_06_07_08	01_02_09_10_11_12	Jan-Feb, Apr-Jul	Aug-Dec	Apr-Aug	Davies et al. 2021; data owners com. pess.	Davies, T. E. et al. Multispecies tracking reveals a major seabird hotspot in the North Atlantic. Conservation Letters, e12824 (2021).	NA	NA
Fulmarus glacialis_Scotland	01_02_03_04_05_06_07_12	08_09_10_11	04_05_06_07_08	01_02_03_09_10_11_12	04_05_06_07_08	01_02_03_09_10_11_12	Dec-Jul	Aug-Nov	Apr-Aug	Davies et al. 2021; data owners com. pess.	Davies, T. E. et al. Multispecies tracking reveals a major seabird hotspot in the North Atlantic. Conservation Letters, e12824 (2021).	NA	NA
Fulmarus glacialis_Svalbard	02_04_09_10	01_05_08_11_12	04_05_08	01_02_09_10_11_12	04_05_08	01_02_09_10_11_12	Feb, Apr, Sep	May, Aug, Nov-Jan	Apr-Aug	Davies et al. 2021; data owners com. pess.	Davies, T. E. et al. Multispecies tracking reveals a major seabird hotspot in the North Atlantic. Conservation Letters, e12824 (2021).	NA	NA
Fulmarus glacialoides_Davis	12_01_02_03	NA	12_01_02_03	NA	12_01_02_03	NA	Dec-Mar	NA	NA	NA	NA	NA	NA
Fulmarus glacialoides_Pointe Geologie	10	04_05_06_07_08_09	4	05_06_07_08_09_10	10	04_05_06_07_08_09	Oct	Apr-Sep	Nov-Apr	Barbraud & Chastel 1998; del Hoyo et al. 1992	Barbraud, C. & Chastel, O. Southern Fulmars Molt Their Primary Feathers while Incubating. The Condor 100, 563–566 (1998).	Del Hoyo, J., Elliot, A. & Sargatal, J. Handbook of the Birds of the World, Volume 1. Lynx Editions, Barcelona (1992).	NA
Halobaena caerulea_Kerguelen	01_10_11_12	02_03_04_05_06_07_08_09	01_09_10_11_12	02_03_04_05_06_07_08_09	01_09_10_11_12	02_03_04_05_06_07_08_09	Oct-Jan	Feb-Sep	Sep-Feb	Fugler et al. 1987	Fugler, S. R., Hunter, S., Newton, I. P. & Steele, W. K. Breeding Biology of Blue-Petrels Halobaena caerulea at the Prince Edward Islands. Emu - Austral Ornithology 87, 103–110 (1987).	NA	NA
Halobaena caerulea_South Georgia	01_09_10_11_12	02_03_04_05_06_07_08	01_02_09_10_11_12	03_04_05_06_07_08	01_09_10_11_12	02_03_04_05_06_07_08	Sep-Jan	Feb-Aug	Sep-Feb	Fugler et al. 1987	Fugler, S. R., Hunter, S., Newton, I. P. & Steele, W. K. Breeding Biology of Blue-Petrels Halobaena caerulea at the Prince Edward Islands. Emu - Austral Ornithology 87, 103–110 (1987).	NA	NA
Hydrobates castro_Azores	11_12_01_02	NA	11_12_01_02	NA	11_12_01_02	NA	Nov-Feb	NA	NA	NA	NA	NA	NA
Hydrobates castro_Berlengas	01_02_11_12	03_04_05_06_07_08_09_10	01_02_08_09_10_11_12	03_04_05_06_07	01_02_10_11_12	03_04_05_06_07_08_09	Nov-Feb	Mar-Oct	Aug-Feb	Catry et al. 2010	Catry, P.et al. Aves de Portugal. Ornitologia do Território Continental. Assírio & Alvim, Lisboa (2010).	NA	NA
Hydrobates castro_St Helena	11_12_06_05	NA	11_12_06_05	NA	11_12_06_05	NA	May-Jun, Nov-Dec	NA	NA	NA	NA	NA	NA
Hydrobates furcatus_Gillam Island	01_02_03_04_05_06_07_08	09_10_11_12	05_06_07_08_09	01_02_03_04_10_11_12	05_06_07_08	01_02_03_04_09_10_11_12	Jan-Aug	Sep-Dec	May-Sep	Dee Boersma et al. 1990; del Hoyo et al. 1992; Harrison et al. 2021	Dee Boersma, P., Wheelwright, N. T., Nerini, M. K. & Wheelwright, E. S. The Breeding Biology of the Fork-Tailed Storm-Petrel (Oceanodroma furcata). The Auk 97, 268–282 (1980).	Del Hoyo, J., Elliot, A. & Sargatal, J. Handbook of the Birds of the World, Volume 1. Lynx Editions, Barcelona (1992).	Harrisson, P., Perrow, M.R. & Larsson, H. Seabirds, The New Identification Guide. Lynx Edicions, Barcelona (2021).
Hydrobates jabejabe_Cape Verde	06_04_03_05_11_10_12_01	NA	06_04_03_05_11_10_12_01	NA	06_04_03_05_11_10_12_01	NA	Mar-Jun, Oct-Jan	NA	NA	NA	NA	NA	NA
Hydrobates leucorhous_Gillam Island	05_06_07_08_09	01_02_03_04_10_11_12	05_06_07_08_09	01_02_03_04_10_11_12	05_06_07_08_09	01_02_03_04_10_11_12	May-Sep	Oct-Apr	May-Sep	Harrison et al. 2021	Harrisson, P., Perrow, M.R. & Larsson, H. Seabirds, The New Identification Guide. Lynx Edicions, Barcelona (2021).	NA	NA
Hydrobates leucorhous_Newfoundland	07_06_09_08	NA	07_06_09_08	NA	07_06_09_08	NA	Jun-Sep	NA	NA	NA	NA	NA	NA
Hydrobates leucorhous_Nova Scotia	07_08_09_06	NA	07_08_09_06	NA	07_08_09_06	NA	Jun-Sep	NA	NA	NA	NA	NA	NA
Hydrobates monteiroi_Azores	06_07_08	NA	06_07_08	NA	06_07_08	NA	Jun-Aug	NA	NA	NA	NA	NA	NA
Hydrobates pelagicus_Benidorm Island	05_06	NA	05_06	NA	05_06	NA	May-Jun	NA	NA	NA	NA	NA	NA
Hydrobates pelagicus_Capo caccia	07_08	NA	07_08	NA	07_08	NA	Jul-Aug	NA	NA	NA	NA	NA	NA
Hydrobates pelagicus_Ireland	8	NA	8	NA	8	NA	Aug	NA	NA	NA	NA	NA	NA
Hydrobates pelagicus_Malta	04_07_08_09_10_11	01_02_12	04_07_08_09	01_02_10_11_12	04_07_08_09	01_02_10_11_12	Apr, Jul-Nov	Dec-Feb	Apr-Sep	Harrison et al. 2021	Harrisson, P., Perrow, M.R. & Larsson, H. Seabirds, The New Identification Guide. Lynx Edicions, Barcelona (2021).	NA	NA
Hydrobates pelagicus_Shetland	08_07	NA	08_07	NA	08_07	NA	Jul-Aug	NA	NA	NA	NA	NA	NA
Oceanites oceanicus_South Shetland Islands	3	NA	3	NA	3	NA	Mar	NA	NA	NA	NA	NA	NA
Pachyptila belcheri_Kerguelen	01_02_10_11_12	03_04_05_06_07_08_09	01_02_10_11_12	03_04_05_06_07_08_09	01_02_10_11_12	03_04_05_06_07_08_09	Oct-Feb	Mar-Sep	Oct-Feb	Harrison et al. 2021	Harrisson, P., Perrow, M.R. & Larsson, H. Seabirds, The New Identification Guide. Lynx Edicions, Barcelona (2021).	NA	NA
Pachyptila belcheri_New Island	06_07_08_09_10_11_12	01_02_04_05	01_02_10_11_12	04_05_06_07_08_09	01_10_11_12	02_04_05_06_07_08_09	Jun-Dec	Jan-Feb, Apr-May	Oct-Feb	Harrison et al. 2021	Harrisson, P., Perrow, M.R. & Larsson, H. Seabirds, The New Identification Guide. Lynx Edicions, Barcelona (2021).	NA	NA
Pachyptila desolata_Kerguelen	01_02_03_04_11_12	05_06_07_08_09_10	01_02_03_11_12	04_05_06_07_08_09_10	01_02_03_11_12	04_05_06_07_08_09_10	Nov-Apr	May-Oct	Nov-Mar	Harrison et al. 2021	Harrisson, P., Perrow, M.R. & Larsson, H. Seabirds, The New Identification Guide. Lynx Edicions, Barcelona (2021).	NA	NA
Pachyptila desolata_South Georgia	01_02_03_11_12	04_05_06_07_08_09_10	01_02_03_11_12	04_05_06_07_08_09_10	01_02_03_11_12	04_05_06_07_08_09_10	Nov-Mar	Apr-Oct	Nov-Mar	Harrison et al. 2021	Harrisson, P., Perrow, M.R. & Larsson, H. Seabirds, The New Identification Guide. Lynx Edicions, Barcelona (2021).	NA	NA
Pachyptila macgillivrayi_Gough	01_07_08_09_10_11_12	02_04_05_06	01_10_11_12	02_04_05_06_07_08_09	01_10_11_12	02_04_05_06_07_08_09	Jul-Jan	Feb, Apr-Jun	Oct-Jan	Jones et al. 2020	Jones, C. W., Phillips, R. A., Grecian, W. J. & Ryan, P. G. Ecological segregation of two superabundant, morphologically similar, sister seabird taxa breeding in sympatry. Mar Biol 167, 45 (2020).	NA	NA
Pachyptila turtur_Dunedin	05_06_07_08_09_10_11	01_02_03_04_12	09_10_11_12_01	02_03_04_05_06_07_08	09_10_11_12_01	02_03_04_05_06_07_08	May-Nov	Dec-Apr	Sep-Jan	del Hoyo et al. 1992; Harrison et al. 2021	Del Hoyo, J., Elliot, A. & Sargatal, J. Handbook of the Birds of the World, Volume 1. Lynx Editions, Barcelona (1992).	Harrisson, P., Perrow, M.R. & Larsson, H. Seabirds, The New Identification Guide. Lynx Edicions, Barcelona (2021).	NA
Pachyptila turtur_Kanowna Island	12_11_01	NA	12_11_01	NA	12_11_01	NA	Nov-Jan	NA	NA	NA	NA	NA	NA
Pachyptila vittata_Gough	02_03_04_05_06_07_08_09_10	01_11_12	07_08_09_10_11_12	01_02_03_04_05_06	07_08_09_10	01_02_03_04_05_06_11_12	Feb-Oct	Nov-Jan	Jul-Dec	del Hoyo et al. 1992; Harrison et al. 2021	Del Hoyo, J., Elliot, A. & Sargatal, J. Handbook of the Birds of the World, Volume 1. Lynx Editions, Barcelona (1992).	Harrisson, P., Perrow, M.R. & Larsson, H. Seabirds, The New Identification Guide. Lynx Edicions, Barcelona (2021).	NA
Pachyptila vittata_Tristan da Cunha	03_04_07_08_09_10	01_02_05_06_11_12	07_08_09_10_11_12	01_02_03_04_05_06	07_08_09_10_11	01_02_03_04_05_06_12	Mar-Apr, Jul-Oct	May-Jun, Nov-Feb	Jul-Dec	del Hoyo et al. 1992; Harrison et al. 2021	Del Hoyo, J., Elliot, A. & Sargatal, J. Handbook of the Birds of the World, Volume 1. Lynx Editions, Barcelona (1992).	Harrisson, P., Perrow, M.R. & Larsson, H. Seabirds, The New Identification Guide. Lynx Edicions, Barcelona (2021).	NA
Pagodroma nivea_Pointe Geologie	01_10_12	04_05_06_07_08_09	01_10_12	04_05_06_07_08_09	01_10_12	04_05_06_07_08_09	Oct, Dec-Jan	Apr-Sep	Aug-Feb	Harrison et al. 2021	Harrisson, P., Perrow, M.R. & Larsson, H. Seabirds, The New Identification Guide. Lynx Edicions, Barcelona (2021).	NA	NA
Pelagodroma marina_Cape Verde	03_04	NA	03_04	NA	03_04	NA	Mar-Apr	NA	NA	NA	NA	NA	NA
Pelagodroma marina_Madeira	04_05_06	NA	04_05_06	NA	04_05_06	NA	Apr-Jun	NA	NA	NA	NA	NA	NA
Pelecanoides garnotii_Paracas	08_06_11	NA	08_06_11	NA	08_06_11	NA	Jun, Aug, Nov	NA	NA	NA	NA	NA	NA
Pelecanoides georgicus_South Georgia	01_02_03_10_11_12	04_05_06_07_08_09	01_02_10_11_12	03_04_05_06_07_08_09	01_02_10_11_12	03_04_05_06_07_08_09	Oct-Mar	Apr-Sep	Oct-Jan	Harrison et al. 2021	Harrisson, P., Perrow, M.R. & Larsson, H. Seabirds, The New Identification Guide. Lynx Edicions, Barcelona (2021).	NA	NA
Pelecanoides urinatrix_Kanowna Island	09_10_11_08	NA	09_10_11_08	NA	09_10_11_08	NA	Aug-Nov	NA	NA	NA	NA	NA	NA
Pelecanoides urinatrix_North Island	05_06_07_08_09_10_11	01_02_03_04_12	08_09_10_11	01_02_03_04_05_06_07_12	08_09_10_11	01_02_03_04_05_06_07_12	May-Nov	Dec-Apr	Aug-Nov	del Hoyo et al. 1992; Harrison et al. 2021	Del Hoyo, J., Elliot, A. & Sargatal, J. Handbook of the Birds of the World, Volume 1. Lynx Editions, Barcelona (1992).	Harrisson, P., Perrow, M.R. & Larsson, H. Seabirds, The New Identification Guide. Lynx Edicions, Barcelona (2021).	NA
Pelecanoides urinatrix_South Georgia	04_05_06_07_08_09_10_11	01_02_03_12	09_10_11_12	01_02_03_04_05_06_07_08	09_10_11	01_02_03_04_05_06_07_08_12	Apr-Nov	Dec-Mar	Dec-Mar	del Hoyo et al. 1992; Harrison et al. 2021	Del Hoyo, J., Elliot, A. & Sargatal, J. Handbook of the Birds of the World, Volume 1. Lynx Editions, Barcelona (1992).	Harrisson, P., Perrow, M.R. & Larsson, H. Seabirds, The New Identification Guide. Lynx Edicions, Barcelona (2021).	NA
Pelecanoides whenuahouensis_Codfish Island	01_09_10_11_12	02_03_04_05_06_07_08	01_09_10_11_12	02_03_04_05_06_07_08	01_09_10_11_12	02_03_04_05_06_07_08	Sep-Jan	Feb-Aug	Sep-Jan	Fischer et al. 2018	Fischer, J. H. et al. Analyses of phenotypic differentiations among South Georgian Diving Petrel (Pelecanoides georgicus) populations reveal an undescribed and highly endangered species from New Zealand. PLoS One 13, e0197766 (2018).	NA	NA
Procellaria aequinoctialis_Antipodes Islands	01_02_10_11_12	03_04_05_06_07_08_09	01_02_03_04_10_11_12	05_06_07_08_09	01_02_10_11_12	03_04_05_06_07_08_09	Oct-Feb	Mar-Sep	Oct-Apr	Harrison et al. 2021	Harrisson, P., Perrow, M.R. & Larsson, H. Seabirds, The New Identification Guide. Lynx Edicions, Barcelona (2021).	NA	NA
Procellaria aequinoctialis_Crozet	01_02_10_11_12	03_04_05_06_07_08_09	01_02_03_04_10_11_12	05_06_07_08_09	01_02_10_11_12	03_04_05_06_07_08_09	Oct-Feb	Mar-Sep	Oct-Apr	Harrison et al. 2021	Harrisson, P., Perrow, M.R. & Larsson, H. Seabirds, The New Identification Guide. Lynx Edicions, Barcelona (2021).	NA	NA
Procellaria aequinoctialis_Kerguelen	01_02_10_11_12	03_04_05_06_07_08_09	01_02_03_04_10_11_12	05_06_07_08_09	01_02_10_11_12	03_04_05_06_07_08_09	Oct-Feb	Mar-Sep	Oct-Apr	Harrison et al. 2021	Harrisson, P., Perrow, M.R. & Larsson, H. Seabirds, The New Identification Guide. Lynx Edicions, Barcelona (2021).	NA	NA
Procellaria aequinoctialis_Prince Edward Islands	01_02_10_11_12	03_04_05_06_07_08_09	01_02_03_04_10_11_12	05_06_07_08_09	01_02_10_11_12	03_04_05_06_07_08_09	Oct-Feb	Mar-Sep	Oct-Apr	Harrison et al. 2021	Harrisson, P., Perrow, M.R. & Larsson, H. Seabirds, The New Identification Guide. Lynx Edicions, Barcelona (2021).	NA	NA
Procellaria aequinoctialis_South Georgia	01_02_03_04_11_12	05_06_07_08_09_10	01_02_03_04_10_11_12	05_06_07_08_09	01_02_03_04_11_12	05_06_07_08_09_10	Nov-Apr	May-Oct	Oct-Apr	Harrison et al. 2021	Harrisson, P., Perrow, M.R. & Larsson, H. Seabirds, The New Identification Guide. Lynx Edicions, Barcelona (2021).	NA	NA
Procellaria cinerea_Antipodes Islands	04_05_06_07_08_09	01_02_10_11_12	02_04_05_06_07_08_09_10	01_11_12	04_05_06_07_08_09	01_02_10_11_12	Apr-Sep	Oct-Feb	Feb-Oct	Harrison et al. 2021	Harrisson, P., Perrow, M.R. & Larsson, H. Seabirds, The New Identification Guide. Lynx Edicions, Barcelona (2021).	NA	NA
Procellaria cinerea_Gough	04_05_06_07_08	01_02_03_09_10_11_12	02_04_05_06_07_08_09_10	01_11_12	02_04_05_06_07_08_09	01_10_11_12	Apr-Aug	Sep-Mar	Feb-Oct	Harrison et al. 2021	Harrisson, P., Perrow, M.R. & Larsson, H. Seabirds, The New Identification Guide. Lynx Edicions, Barcelona (2021).	NA	NA
Procellaria cinerea_Kerguelen	04_05_06_07_08_09	01_02_10_11_12	02_04_05_06_07_08_09_10	01_11_12	02_04_05_06_07_08_09	01_10_11_12	Apr-Sep	Oct-Feb	Feb-Oct	Harrison et al. 2021	Harrisson, P., Perrow, M.R. & Larsson, H. Seabirds, The New Identification Guide. Lynx Edicions, Barcelona (2021).	NA	NA
Procellaria cinerea_Prince Edward Islands	02_03_04_05_06_07	01_08_09_10_11_12	02_04_05_06_07_08_09_10	01_11_12	02_04_05_06_07_08_09	01_10_11_12	Feb-Jul	Aug-Jan	Feb-Oct	Harrison et al. 2021	Harrisson, P., Perrow, M.R. & Larsson, H. Seabirds, The New Identification Guide. Lynx Edicions, Barcelona (2021).	NA	NA
Procellaria conspicillata_Tristan da Cunha	10_11_12	01_02_03_04_05_08_09	09_10_11_12_01_02_03	04_05_08	09_10_11_12_01_02_03	04_05_08	Oct-Dec	Jan-May, Aug-Sep	Sep-Mar	Harrison et al. 2021	Harrisson, P., Perrow, M.R. & Larsson, H. Seabirds, The New Identification Guide. Lynx Edicions, Barcelona (2021).	NA	NA
Procellaria parkinsoni_Great Barrier Island	01_11_12	03_04_05_06_07_08_09_10	01_03_04_05_11_12	06_07_08_09_10	01_03_11_12	04_05_06_07_08_09_10	Nov-Jan	Mar-Oct	Nov-May	Harrison et al. 2021	Harrisson, P., Perrow, M.R. & Larsson, H. Seabirds, The New Identification Guide. Lynx Edicions, Barcelona (2021).	NA	NA
Procellaria westlandica_Punakaiki	04_05_06_07_08_09_10	01_02_03_11_12	04_05_06_07_08_09_10	01_02_03_11_12	04_05_06_07_08_09_10	01_02_03_11_12	Apr-Oct	Nov-Mar	Apr-Oct	Harrison et al. 2021	Harrisson, P., Perrow, M.R. & Larsson, H. Seabirds, The New Identification Guide. Lynx Edicions, Barcelona (2021).	NA	NA
Pseudobulweria aterrima_Reunion	01_02_03_10_11_12	04_05_06_07_08_09	01_02_03_09_10_11_12	04_05_06_07_08	01_02_03_09_10_11_12	04_05_06_07_08	Oct-Mar	Apr-Sep	Sep-Mar	Harrison et al. 2021	Harrisson, P., Perrow, M.R. & Larsson, H. Seabirds, The New Identification Guide. Lynx Edicions, Barcelona (2021).	NA	NA
Pseudobulweria rostrata_New Calendonia	09_10_11_01_06_12	NA	09_10_11_01_06_12	NA	09_10_11_01_06_12	NA	Jun, Sep-Jan	NA	NA	NA	NA	NA	NA
Pterodroma arminjoniana_Round Island	01_02_03_09_10_11_12	04_05_06_07_08	01_02_03_04	05_06_07_08_09_10_11_12	01_02_03_04	05_06_07_08_09_10_11_12	Sep-Mar	Apr-Aug	May-Dec	Gardner et al. 1985	Gardner, A. S., Duck, C. D. & Greig, S. Breeding of the Trindade Petrel Pterodroma arminjoniana on Round Island, Mauritius. Ibis 127, 517–522 (1985).	NA	NA
Pterodroma arminjoniana_Trindade Island	01_02_03_08_09_11_12	04_05_06_07	01_02_03_08_09_11_12	04_05_06_07	01_02_03_08_09_11_12	04_05_06_07	Aug-Mar	Apr-Jul	Aug-Mar	Leal et al. 2017; Krüger et al. 2016	Leal, G. R., Furness, R. W., McGill, R. A. R., Santos, R. A. & Bugoni, L. Feeding and foraging ecology of Trindade petrels Pterodroma arminjoniana during the breeding period in the South Atlantic Ocean. Mar Biol 164, 211 (2017).	Krüger, L. et al. Year-round spatial movements and trophic ecology of Trindade Petrels (Pterodroma arminjoniana). Journal of Field Ornithology 87, 404–416 (2016).	NA
Pterodroma axillaris_Chatham Islands	01_02_03_04_05_12	06_07_08_09_10_11	01_02_03_04_12	05_06_07_08_09_10_11	01_02_03_04_12	05_06_07_08_09_10_11	Dec-May	Jun-Nov	Dec-Apr	Harrison et al. 2021	Harrisson, P., Perrow, M.R. & Larsson, H. Seabirds, The New Identification Guide. Lynx Edicions, Barcelona (2021).	NA	NA
Pterodroma baraui_Reunion	01_02_03_09_12	04_05_06_07_08	01_02_03_09_12	04_05_06_07_08	01_02_03_09_12	04_05_06_07_08	Sep, Dec-Mar	Apr-Aug	Sep-Mar	Harrison et al. 2021	Harrisson, P., Perrow, M.R. & Larsson, H. Seabirds, The New Identification Guide. Lynx Edicions, Barcelona (2021).	NA	NA
Pterodroma cahow_Bermuda Island	01_02_03_10_11_12	04_05_06_07_08_09	01_02_03_04_05_06_11_12	07_08_09_10	01_02_03_04_05_06_11_12	07_08_09_10	Oct-Mar	Apr-Sep	Nov-Jun	Davies et al. 2021; data owners com. pess.	Davies, T. E. et al. Multispecies tracking reveals a major seabird hotspot in the North Atlantic. Conservation Letters, e12824 (2021).	NA	NA
Pterodroma cervicalis_Phillip Island	02_03_04	NA	02_03_04	NA	02_03_04	NA	Feb-Apr	NA	NA	NA	NA	NA	NA
Pterodroma cookii_Codfish Island	01_02_03_04_11_12	05_06_07_08_09_10	01_02_03_11_12	04_05_06_07_08_09_10	01_02_03_11_12	04_05_06_07_08_09_10	Nov-Apr	May-Oct	Nov-Mar	Harrison et al. 2021	Harrisson, P., Perrow, M.R. & Larsson, H. Seabirds, The New Identification Guide. Lynx Edicions, Barcelona (2021).	NA	NA
Pterodroma cookii_Little Barrier Island	01_02_03_10_11_12	04_05_06_07_08_09	01_02_03_10_11_12	04_05_06_07_08_09	01_02_03_10_11_12	04_05_06_07_08_09	Oct-Mar	Apr-Sep	Oct-Mar	Harrison et al. 2021	Harrisson, P., Perrow, M.R. & Larsson, H. Seabirds, The New Identification Guide. Lynx Edicions, Barcelona (2021).	NA	NA
Pterodroma deserta_Madeira	06_07_08_09_10_11	01_02_03_04_05_12	06_07_08_09_10_11	01_02_03_04_05_12	06_07_08_09_10_11	01_02_03_04_05_12	Jun-Nov	Dec-May	Jun-Nov	Davies et al. 2021; data owners com. pess.	Davies, T. E. et al. Multispecies tracking reveals a major seabird hotspot in the North Atlantic. Conservation Letters, e12824 (2021).	NA	NA
Pterodroma feae_Cape Verde	01_02_03_04_05_06_11_12	07_08_09_10	01_02_03_04_05_06_11_12	07_08_09_10	01_02_03_04_05_06_11_12	07_08_09_10	Nov-Jun	Jul-Oct	Nov-Jun	Militão et al. 2017	Militão, T. et al. Population size, breeding biology and on-land threats of Cape Verde petrel (Pterodroma feae) in Fogo Island, Cape Verde. PLOS ONE 12, e0174803 (2017).	NA	NA
Pterodroma gouldi_Bethells Beach	07_08_10_09	NA	07_08_10_09	NA	07_08_10_09	NA	Jul-Oct	NA	NA	NA	NA	NA	NA
Pterodroma hasitata_Sierra de Bahoruco	04_05_06_11	07_08_09_10	04_05_06	07_08_09_10_11	04_05_06	07_08_09_10_11	Apr-Jun, Nov	Jul-Oct	Dec-Jun	del Hoyo et al. 1992; Harrison et al. 2021	Del Hoyo, J., Elliot, A. & Sargatal, J. Handbook of the Birds of the World, Volume 1. Lynx Editions, Barcelona (1992).	Harrisson, P., Perrow, M.R. & Larsson, H. Seabirds, The New Identification Guide. Lynx Edicions, Barcelona (2021).	NA
Pterodroma incerta_Gough	07_08_09_10_11_12	01_02_04_05_06	06_07_08_09_10_11_12	01_02_04_05	07_08_09_10_11_12	01_02_04_05_06	Jul-Dec	Jan-Feb, Apr-Jun	Jun-Dec	Cuthbert 2004	Cuthbert, R. Breeding biology of the Atlantic Petrel, Pterodroma incerta, and a population estimate of this and other burrowing petrels on Gough Island, South Atlantic Ocean. Emu - Austral Ornithology 104, 221–228 (2004).	NA	NA
Pterodroma inexpectata_Lake HaurokoPetrel Island	01_02_04_05_11_12	06_07_08_09_10	01_02_04_05_11_12	06_07_08_09_10	01_02_04_05_11_12	06_07_08_09_10	Nov-Feb, Apr-May	Jun-Oct	Nov-May	Harrison et al. 2021	Harrisson, P., Perrow, M.R. & Larsson, H. Seabirds, The New Identification Guide. Lynx Edicions, Barcelona (2021).	NA	NA
Pterodroma lessonii_Adams Island	01_02_03_04_05	06_07_08_09_10_11_12	10_11_12_01_02_03_04_05	06_07_08_09	10_11_12_01_02_03_04_05	06_07_08_09	Jan-May	Jun-Dec	Oct-May	Warham 1967; Harrison et al. 2021	Warham, J. The White-Headed Petrel Pterodroma Lessoni at Macquarie Island. Emu - Austral Ornithology 67, 1–22 (1967).	Harrisson, P., Perrow, M.R. & Larsson, H. Seabirds, The New Identification Guide. Lynx Edicions, Barcelona (2021).	NA
Pterodroma leucoptera_Cabbage Tree Island	01_02_03_11_12	04_05_06_07_08_09_10	01_02_03_11_12	04_05_06_07_08_09_10	01_02_03_11_12	04_05_06_07_08_09_10	Nov-Mar	Apr-Oct	Nov-Mar	Harrison et al. 2021	Harrisson, P., Perrow, M.R. & Larsson, H. Seabirds, The New Identification Guide. Lynx Edicions, Barcelona (2021).	NA	NA
Pterodroma leucoptera_New Caledonia	01_02_03_11_12	04_05_06_07_08_09_10	01_02_03_11_12	04_05_06_07_08_09_10	01_02_03_11_12	04_05_06_07_08_09_10	Nov-Mar	Apr-Oct	Nov-Mar	Harrison et al. 2021	Harrisson, P., Perrow, M.R. & Larsson, H. Seabirds, The New Identification Guide. Lynx Edicions, Barcelona (2021).	NA	NA
Pterodroma macroptera_Prince Edward Islands	06_07	NA	06_07	NA	06_07	NA	Jun-Jul	NA	NA	NA	NA	NA	NA
Pterodroma madeira_Madeira	03_04_05_06_07_08_09	01_02_10_11_12	04_05_06_07_08_09	01_02_03_10_11_12	04_05_06_07_08_09	01_02_03_10_11_12	Mar-Sep	Oct-Feb	Apr-Sep	Davies et al. 2021; data owners com. pess.	Davies, T. E. et al. Multispecies tracking reveals a major seabird hotspot in the North Atlantic. Conservation Letters, e12824 (2021).	NA	NA
Pterodroma magentae_Chatham Islands	01_02_03_04_10_11_12	05_06_07_08_09	01_02_03_04_10_11_12	05_06_07_08_09	01_02_03_04_10_11_12	05_06_07_08_09	Oct-Apr	May-Sep	Oct-Apr	Harrison et al. 2021	Harrisson, P., Perrow, M.R. & Larsson, H. Seabirds, The New Identification Guide. Lynx Edicions, Barcelona (2021).	NA	NA
Pterodroma mollis_Antipodes	01_02_03_04_05_11_12	06_07_08_09_10	01_02_03_04_05_11_12	06_07_08_09_10	01_02_03_04_05_11_12	06_07_08_09_10	Nov-May	Jun-Oct	Nov-May	Harrison et al. 2021	Harrisson, P., Perrow, M.R. & Larsson, H. Seabirds, The New Identification Guide. Lynx Edicions, Barcelona (2021).	NA	NA
Pterodroma mollis_Gough	01_02_03_04_11_12	05_06_07_08_09_10	01_02_03_04_11_12	05_06_07_08_09_10	01_02_03_04_11_12	05_06_07_08_09_10	Nov-Apr	May-Oct	Nov-May	Harrison et al. 2021	Harrisson, P., Perrow, M.R. & Larsson, H. Seabirds, The New Identification Guide. Lynx Edicions, Barcelona (2021).	NA	NA
Pterodroma neglecta_Phillip Island	1	NA	1	NA	1	NA	Jan	NA	NA	NA	NA	NA	NA
Pterodroma nigripennis_Chatham Islands	01_02_03_04_11_12	05_06_07_08_09_10	01_02_03_04_11_12	05_06_07_08_09_10	01_02_03_04_11_12	05_06_07_08_09_10	Nov-Apr	May-Oct	Nov-Apr	del Hoyo et al. 1992	Davies, T. E. et al. Multispecies tracking reveals a major seabird hotspot in the North Atlantic. Conservation Letters, e12824 (2021).	NA	NA
Pterodroma nigripennis_Phillip Island	03_02_04	NA	03_02_04	NA	03_02_04	NA	Feb-Apr	NA	NA	NA	NA	NA	NA
Pterodroma phaeopygia_Galapagos	08_09_10_07	NA	08_09_10_07	NA	08_09_10_07	NA	Jul-Oct	NA	NA	NA	NA	NA	NA
Pterodroma pycrofti_Red Mercury Island	01_02_10_11_12	04_05_06_07_08_09	01_02_10_11_12	04_05_06_07_08_09	01_02_10_11_12	04_05_06_07_08_09	Oct-Feb	Apr-Sep	Oct-Mar	Harrison et al. 2021	Harrisson, P., Perrow, M.R. & Larsson, H. Seabirds, The New Identification Guide. Lynx Edicions, Barcelona (2021).	NA	NA
Pterodroma sandwichensis_Hawaii	08_09_10_11_07	NA	08_09_10_11_07	NA	08_09_10_11_07	NA	Jul-Nov	NA	NA	NA	NA	NA	NA
Pterodroma solandri_Lord Howe Island	03_04_05_10	01_02_11_12	03_04_05_10	01_02_11_12	03_04_05_10	01_02_11_12	Mar-May, Oct	Nov-Feb	Mar-Oct	Harrison et al. 2021	Harrisson, P., Perrow, M.R. & Larsson, H. Seabirds, The New Identification Guide. Lynx Edicions, Barcelona (2021).	NA	NA
Pterodroma ultima_Henderson Island	04_05_06_07_08_09	01_02_03_10_11_12	05_06_07_08_09	01_02_03_04_10_11_12	05_06_07_08_09	01_02_03_04_10_11_12	Apr-Sep	Oct-Mar	May-Sep	Clay et al. 2017	Clay, T. A., Phillips, R. A., Manica, A., Jackson, H. A. & Brooke, M. de L. Escaping the oligotrophic gyre? The year-round movements, foraging behaviour and habitat preferences of Murphy’s petrels. Marine Ecology Progress Series 579, 139–155 (2017).	NA	NA
Puffinus assimilis_E of Aukland	06_07_08_09_10_11_12	01_02_03_04_05	06_07_08_09_10_11_12	01_02_03_04_05	06_07_08_09_10_11_12	01_02_03_04_05	Jun-Dec	Jan-May	Jun-Jan	Booth et al. 2000	Booth, A. M., Minot, E. O., Imber, M. J. & Fordham, R. A. Aspects of the breeding ecology of the North Island little shearwater Puffinus assimilis haurakiensis. New Zealand Journal of Zoology 27, 335–345 (2000).	NA	NA
Puffinus assimilis_Lord Howe Island	04_05_06_08_09_10	01_02_03_11_12	04_05_06_08_09_10	01_02_03_11_12	04_05_06_08_09_10	01_02_03_11_12	Apr-Oct	Nov-Mar	Apr-Oct	Harrison et al. 2021	Harrisson, P., Perrow, M.R. & Larsson, H. Seabirds, The New Identification Guide. Lynx Edicions, Barcelona (2021).	NA	NA
Puffinus bailloni_Seychelles	01_02_03_04_05_06_07_08	09_10_11_12	07_08_09_10	01_02_03_04_05_06_11_12	07_08_09_10	01_02_03_04_05_06_11_12	Jan-Aug	Sep-Dec	Jul-Oct	Harrison et al. 2021	Harrisson, P., Perrow, M.R. & Larsson, H. Seabirds, The New Identification Guide. Lynx Edicions, Barcelona (2021).	NA	NA
Puffinus gavia_E of Aukland	01_02_03_09_10_11_12	04_05_06_07_08	01_09_10_11_12	02_03_04_05_06_07_08	01_09_10_11_12	02_03_04_05_06_07_08	Sep-Mar	Apr-Aug	Sep-Jan	Berg et al. 2018	Berg, M., Linnebjerg, J. F., Ismar, S. M. H., Gaskin, C. P. & Rayner, M. J. Breeding biology of Fluttering Shearwaters (Puffinus gavia) on Burgess Island in northern New Zealand. Emu - Austral Ornithology 118, 173–182 (2018).	NA	NA
Puffinus huttoni_Te Rae o Atiu	01_02	NA	01_02	NA	01_02	NA	Jan-Feb	NA	NA	NA	NA	NA	NA
Puffinus lherminieri_Azores	01_02_04_05_06_07_08_09	10_11_12	01_02_04_05_06	07_08_09_10_11_12	01_02_04_05_06	07_08_09_10_11_12	Jan-Feb, Apr-Sep	Oct-Dec	Jan-Jun	Gonçalves 2016	Gonçalves, H. J. F. Demographic parameters of seabirds in the North Atlantic along a marine productivity gradient. Msc Dissertation 54 pp. (2016).	NA	NA
Puffinus lherminieri_Cape Verde	01_02_03_04_11_12	05_06_07_08_09_10	01_02_03_04_05_11_12	06_07_08_09_10	01_02_03_04_05_11_12	06_07_08_09_10	Nov-Apr	May-Oct	Nov-May	Davies et al. 2021; data owners com. pess.	Davies, T. E. et al. Multispecies tracking reveals a major seabird hotspot in the North Atlantic. Conservation Letters, e12824 (2021).	NA	NA
Puffinus lherminieri_Madeira	01_02_03_04_05_11_12	06_07_08_09_10	01_02_03_04_05_11_12	06_07_08_09_10	01_02_03_04_05_11_12	06_07_08_09_10	Nov-May	Jun-Oct	Nov-May	Davies et al. 2021; data owners com. pess.	Davies, T. E. et al. Multispecies tracking reveals a major seabird hotspot in the North Atlantic. Conservation Letters, e12824 (2021).	NA	NA
Puffinus mauretanicus_Balearic Archipelago	05_06_03_04_07	NA	05_06_03_04_07	NA	05_06_03_04_07	NA	Mar-Jul	NA	NA	NA	NA	NA	NA
Puffinus newelli_Hawaii	10_11_12_01_08_09	NA	10_11_12_01_08_09	NA	10_11_12_01_08_09	NA	Aug-Jan	NA	NA	NA	NA	NA	NA
Puffinus opisthomelas_Isla Natividad	05_06_07_03_04	NA	05_06_07_03_04	NA	05_06_07_03_04	NA	Mar-Jul	NA	NA	NA	NA	NA	NA
Puffinus puffinus_Heimaey	04_05_06_07_08_09	01_02_10_11_12	04_05_06_07_08_09	01_02_10_11_12	04_05_06_07_08_09	01_02_10_11_12	Apr-Sep	Oct-Feb	Apr-Sep	Davies et al. 2021; data owners com. pess.	Davies, T. E. et al. Multispecies tracking reveals a major seabird hotspot in the North Atlantic. Conservation Letters, e12824 (2021).	NA	NA
Puffinus puffinus_Ireland	07_08_06_05	NA	07_08_06_05	NA	07_08_06_05	NA	May-Aug	NA	NA	NA	NA	NA	NA
Puffinus puffinus_UK	03_04_05_06_07_08_09	01_02_10_11_12	04_05_06_07_08_09	01_02_03_10_11_12	04_05_06_07_08_09	01_02_03_10_11_12	Mar-Sep	Oct-Feb	Apr-Sep	Davies et al. 2021; data owners com. pess.	Davies, T. E. et al. Multispecies tracking reveals a major seabird hotspot in the North Atlantic. Conservation Letters, e12824 (2021).	NA	NA
Puffinus yelkouan_Iles Hyeres	01_02_03_04_05_06_12	07_08_09_10_11	01_02_03_04_05_06_07_11_12	08_09_10	01_02_03_04_05_06_07_11_12	08_09_10	Dec-Jun	Jul-Nov	Nov-Jul	Bourgeois et al. 2008	Bourgeois, K., Dromzée, S., Vidal, É. & Legrand, J. Yelkouan shearwater Puffinus yelkouan presence and behaviour at colonies: not only a moonlight question. Comptes Rendus Biologies 331, 88–97 (2008).	NA	NA
Puffinus yelkouan_Malta	01_02_03_04_05_06_12	07_08_09_10_11	01_02_03_04_05_06_11_12	07_08_09_10	01_02_03_04_05_06_12	07_08_09_10_11	Dec-Jun	Jul-Nov	Nov-Jun	Borg & Sultana 2002	Borg, J. J. & Sultana, J. Status and distribution of the breeding Procellariiformes in Malta. Il-Merill 30, 10-15 (2002).	NA	NA
Thalassoica antarctica_Davis	12_01_02	NA	12_01_02	NA	12_01_02	NA	Dec-Feb	NA	NA	NA	NA	NA	NA
Thalassoica antarctica_Svarthamaren	01_02_12	04_05_06_07_08_11	01_02_11_12	04_05_06_07_08	01_02_11_12	04_05_06_07_08	Dec-Feb	Apr-Aug, Nov	Nov-Feb	del Hoyo et al. 1992; Harrison et al. 2021	Del Hoyo, J., Elliot, A. & Sargatal, J. Handbook of the Birds of the World, Volume 1. Lynx Editions, Barcelona (1992).	Harrisson, P., Perrow, M.R. & Larsson, H. Seabirds, The New Identification Guide. Lynx Edicions, Barcelona (2021).	NA
