# Supplementary material for: Global assessment of marine plastic exposure risk for oceanic birds
Source: Nat Commun. 2023 Jul 4;14:3665. doi: 10.1038/s41467-023-38900-z (PMC10319801; doi:10.1038/s41467-023-38900-z)
Supplement: Supplementary file 8 — Supplementary Dataset 5 [file 41467_2023_38900_MOESM8_ESM.csv]

species_population	population_exposure	breeding_months	nonbreeding_months	breeding_exposure	nonbreeding_exposure
Ardenna bulleri_Aorangi Island	16.13266154	01_02_03_04_10_11_12	05_06_07_08_09	3.2591125	36.73034
Ardenna carneipes_Breaksea Island	13.6366	03_04_05	NA	13.6366	NA
Ardenna carneipes_Lord Howe Island	24.58616364	01_02_03_04_10_11	05_06_07_08_09	5.83835	47.08354
Ardenna carneipes_New Zealand	23.01888333	01_02_03_04_10_11_12	05_06_07_08_09	7.3762	44.91864
Ardenna creatopus_Isla Mocha and Juan Fernandez	1.845208333	01_02_03_04_05_11_12	06_07_08_09_10	0.582885714	3.61246
Ardenna gravis_Gough	9.348275	01_02_03_04_10_11_12	05_06_07_08_09	13.70384286	3.25048
Ardenna gravis_Tristan da Cunha	5.809933333	01_02_11_12	03_04_05_06_07_08_09_10	8.35155	4.539125
Ardenna grisea_Codfish Island	13.32671667	01_02_03_04_10_11_12	05_06_07_08_09	6.393628571	23.03304
Ardenna grisea_Falkland Islands	1.8005	01_02_03_10_11_12	04_05_06_07_08_09	0.96535	2.63565
Ardenna grisea_North Island	14.72511667	01_02_03_04_10_11_12	05_06_07_08_09	7.229042857	25.21962
Ardenna pacifica_Hawaii	73.42566667	08_09_10	NA	73.42566667	NA
Ardenna pacifica_Heron Island	6.461385714	03_02_04_05_06_07_08	NA	6.461385714	NA
Ardenna pacifica_Lowendal and Houtman Abrolhoss	8.222941667	01_02_03_11_12	04_05_06_07_08_09_10	5.14252	10.42324286
Ardenna pacifica_Mauritius	11.2108	01_02_03_04_09_10_11_12	05_06_07_08	10.7477625	12.136875
Ardenna pacifica_New Calendonia	1.4982	04_03	NA	1.4982	NA
Ardenna pacifica_Reunion	14.62950833	01_02_03_04_09_10_11_12	05_06_07_08	18.319875	7.248775
Ardenna pacifica_Seychelles	3.309933333	01_02_03_04_09_10_11_12	05_06_07_08	3.091	3.7478
Ardenna tenuirostris_SE Australia	3.851191667	01_02_03_04_10_11_12	05_06_07_08_09	2.180614286	6.19
Bulweria bulwerii_Azores	16.67136364	05_06_07_08_09	01_02_04_10_11_12	10.54696	21.77503333
Bulweria bulwerii_Canarias	14.82425455	05_06_07_08_09	01_02_04_10_11_12	4.80518	23.17348333
Bulweria bulwerii_Cape Verde	0.554025	05_06_07_08_09	01_02_03_04_10_11_12	0.58088	0.534842857
Bulweria bulwerii_Madeira	8.502433333	05_06_07_08_09	01_02_03_04_10_11_12	5.17338	10.88032857
Calonectris borealis_Azores	9.119591667	04_05_06_07_08_09_10	01_02_03_11_12	7.012928571	12.06892
Calonectris borealis_Berlengas	7.460708333	04_05_06_07_08_09_10	01_02_03_11_12	3.852757143	12.51184
Calonectris borealis_Canarias	6.041291667	04_05_06_07_08_09_10	01_02_03_11_12	2.0058	11.69098
Calonectris borealis_Madeira	9.006741667	04_05_06_07_08_09_10	01_02_03_11_12	4.037385714	15.96384
Calonectris diomedea_Balearic Archipelago	283.4643909	04_05_06_07_08_09_10	01_02_11_12	442.7394571	4.733025
Calonectris diomedea_Chafarinas	237.7982273	04_05_06_07_08_09_10	01_02_11_12	372.5058286	2.059925
Calonectris diomedea_La Maddalena Archipelago	209.2059417	04_05_06_07_08_09_10	01_02_03_11_12	311.4206143	66.1054
Calonectris diomedea_Linosa	565.937525	07_06_08_03_09	NA	565.937525	NA
Calonectris diomedea_Malta	301.9548333	04_05_06_07_08_09_10	01_02_03_11_12	496.1885143	30.02768
Calonectris diomedea_Tremiti Archipelago	392.5772	07_06	NA	392.5772	NA
Calonectris diomedea_Tuscany Archipelago	243.1853	08_07	NA	243.1853	NA
Calonectris diomedea_Zembra	358.0200455	04_05_06_07_08_09_10	01_02_11_12	547.7484429	25.99535
Calonectris edwardsii_Cape Verde	6.147975	03_04_05_06_07_08_09_10	01_02_11_12	0.5076875	17.42855
Calonectris leucomelas_Iwate	28.506875	03_04_05_06_07_08_09_10	01_02_11_12	39.0378	7.445025
Calonectris leucomelas_Korea	76.5488	10_11	01_02_03_04_12	140.6464	50.90976
Calonectris leucomelas_Mikura	34.187425	04_05_06_07_08_09_10	01_02_03_11_12	49.7375	12.41732
Calonectris leucomelas_Niigata	29.8809	08_09_10	NA	29.8809	NA
Daption capense_Davis	0.000933333	12_01_02	NA	0.000933333	NA
Daption capense_Pointe Geologie	0.622816667	NA	04_05_06_07_08_09	NA	0.622816667
Fulmarus glacialis_Bjornoya	1.6167625	04_05_08	01_02_09_10_11_12	1.67175	1.598433333
Fulmarus glacialis_Breidafjordur	0.474236364	04_05_06_07_08	01_02_09_10_11_12	0.4273	0.51335
Fulmarus glacialis_Cape Vera	0.25315	06_07_08	01_02_03_09_10_11_12	0.015566667	0.354971429
Fulmarus glacialis_Faroe Islands	0.847918182	04_05_06_07_08	01_02_09_10_11_12	0.86476	0.833883333
Fulmarus glacialis_Jan Mayen	0.781263636	04_05_06_07_08	01_02_09_10_11_12	0.66846	0.875266667
Fulmarus glacialis_Norway	2.093554545	04_05_06_07_08	01_02_09_10_11_12	2.62842	1.647833333
Fulmarus glacialis_Scotland	1.383016667	04_05_06_07_08	01_02_03_09_10_11_12	1.36276	1.397485714
Fulmarus glacialis_Svalbard	1.5825625	04_05_08	01_02_09_10_11_12	1.8932	1.479016667
Fulmarus glacialoides_Davis	0.00105	12_01_02_03	NA	0.00105	NA
Fulmarus glacialoides_Pointe Geologie	0.087157143	10	04_05_06_07_08_09	0.005	0.10085
Halobaena caerulea_Kerguelen	0.242433333	01_09_10_11_12	02_03_04_05_06_07_08_09	0.548	0.0274125
Halobaena caerulea_South Georgia	0.04655	01_09_10_11_12	02_03_04_05_06_07_08	0.07186	0.028471429
Hydrobates castro_Azores	4.708475	11_12_01_02	NA	4.708475	NA
Hydrobates castro_Berlengas	6.744491667	01_02_10_11_12	03_04_05_06_07_08_09	7.78314	6.0026
Hydrobates castro_St Helena	7.233475	11_12_06_05	NA	7.233475	NA
Hydrobates furcatus_Gillam Island	4.935475	05_06_07_08	01_02_03_04_09_10_11_12	3.90085	5.4527875
Hydrobates jabejabe_Cape Verde	0.3317	06_04_03_05_11_10_12_01	NA	0.3317	NA
Hydrobates leucorhous_Gillam Island	6.1723	05_06_07_08_09	01_02_03_04_10_11_12	9.96728	3.4616
Hydrobates leucorhous_Newfoundland	0.73125	07_06_09_08	NA	0.73125	NA
Hydrobates leucorhous_Nova Scotia	2.62625	07_08_09_06	NA	2.62625	NA
Hydrobates monteiroi_Azores	5.3017	06_07_08	NA	5.3017	NA
Hydrobates pelagicus_Benidorm Island	519.8338	05_06	NA	519.8338	NA
Hydrobates pelagicus_Capo caccia	306.116	07_08	NA	306.116	NA
Hydrobates pelagicus_Ireland	1.3625	8	NA	1.3625	NA
Hydrobates pelagicus_Malta	487.4535667	04_07_08_09	01_02_10_11_12	534.1727	450.07826
Hydrobates pelagicus_Shetland	1.00755	08_07	NA	1.00755	NA
Oceanites oceanicus_South Shetland Islands	0.0078	3	NA	0.0078	NA
Pachyptila belcheri_Kerguelen	1.174890909	01_02_10_11_12	03_04_05_06_07_08_09	0.631275	1.485528571
Pachyptila belcheri_New Island	0.218990909	01_10_11_12	02_04_05_06_07_08_09	0.167375	0.248485714
Pachyptila desolata_Kerguelen	6.763025	01_02_03_11_12	04_05_06_07_08_09_10	2.52418	9.790771429
Pachyptila desolata_South Georgia	3.371716667	01_02_03_11_12	04_05_06_07_08_09_10	0.34954	5.530414286
Pachyptila macgillivrayi_Gough	7.744181818	01_10_11_12	02_04_05_06_07_08_09	14.01765	4.159342857
Pachyptila turtur_Dunedin	1.402818182	09_10_11_12_01	02_03_04_05_06_07_08	1.75976	1.105366667
Pachyptila turtur_Kanowna Island	7.871333333	12_11_01	NA	7.871333333	NA
Pachyptila vittata_Gough	16.95334167	07_08_09_10	01_02_03_04_05_06_11_12	18.402525	16.22875
Pachyptila vittata_Tristan da Cunha	26.54236667	07_08_09_10_11	01_02_03_04_05_06_12	44.42342	13.77018571
Pagodroma nivea_Pointe Geologie	0.002544444	01_10_12	04_05_06_07_08_09	0.0014	0.003116667
Pelagodroma marina_Cape Verde	0.35095	03_04	NA	0.35095	NA
Pelagodroma marina_Madeira	4.789633333	04_05_06	NA	4.789633333	NA
Pelecanoides garnotii_Paracas	0.1783	08_06_11	NA	0.1783	NA
Pelecanoides georgicus_South Georgia	0.21431	01_02_10_11_12	03_04_05_06_07_08_09	0.4472	0.05905
Pelecanoides urinatrix_Kanowna Island	12.95956667	09_10_11_08	NA	12.95956667	NA
Pelecanoides urinatrix_North Island	3.579258333	08_09_10_11	01_02_03_04_05_06_07_12	5.648025	2.544875
Pelecanoides urinatrix_South Georgia	0.135781818	09_10_11	01_02_03_04_05_06_07_08_12	0.1513	0.132333333
Pelecanoides whenuahouensis_Codfish Island	0.331441667	01_09_10_11_12	02_03_04_05_06_07_08	0.68854	0.076371429
Procellaria aequinoctialis_Antipodes Islands	1.375516667	01_02_10_11_12	03_04_05_06_07_08_09	2.50174	0.571071429
Procellaria aequinoctialis_Crozet	9.813225	01_02_10_11_12	03_04_05_06_07_08_09	10.51066	9.315057143
Procellaria aequinoctialis_Kerguelen	11.22971667	01_02_10_11_12	03_04_05_06_07_08_09	8.7589	12.99458571
Procellaria aequinoctialis_Prince Edward Islands	7.326183333	01_02_10_11_12	03_04_05_06_07_08_09	3.6094	9.981028571
Procellaria aequinoctialis_South Georgia	2.759683333	01_02_03_04_11_12	05_06_07_08_09_10	0.921866667	4.5975
Procellaria cinerea_Antipodes Islands	0.421745455	04_05_06_07_08_09	01_02_10_11_12	0.607833333	0.19844
Procellaria cinerea_Gough	5.568941667	02_04_05_06_07_08_09	01_10_11_12	7.112014286	3.499825
Procellaria cinerea_Kerguelen	2.349554545	02_04_05_06_07_08_09	01_10_11_12	2.416371429	2.232625
Procellaria cinerea_Prince Edward Islands	3.868725	02_04_05_06_07_08_09	01_10_11_12	5.351285714	2.1724
Procellaria conspicillata_Tristan da Cunha	60.81912222	09_10_11_12_01_02_03	04_05_08	65.71084286	43.6981
Procellaria parkinsoni_Great Barrier Island	4.227927273	01_03_11_12	04_05_06_07_08_09_10	5.510325	3.495128571
Procellaria westlandica_Punakaiki	2.197025	04_05_06_07_08_09_10	01_02_03_11_12	3.354914286	0.57598
Pseudobulweria aterrima_Reunion	14.46946667	01_02_03_09_10_11_12	04_05_06_07_08	18.94687143	8.2011
Pseudobulweria rostrata_New Calendonia	1.76805	09_10_11_01_06_12	NA	1.76805	NA
Pterodroma arminjoniana_Round Island	16.20419167	01_02_03_04	05_06_07_08_09_10_11_12	20.40835	14.1021125
Pterodroma arminjoniana_Trindade Island	26.25605455	01_02_03_08_09_11_12	04_05_06_07	31.33372857	17.370125
Pterodroma axillaris_Chatham Islands	2.471109091	01_02_03_04_12	05_06_07_08_09_10_11	0.640425	3.517214286
Pterodroma baraui_Reunion	20.41206	01_02_03_09_12	04_05_06_07_08	29.55192	11.2722
Pterodroma cahow_Bermuda Island	10.43438333	01_02_03_04_05_06_11_12	07_08_09_10	11.4462625	8.410625
Pterodroma cervicalis_Phillip Island	4.990366667	02_03_04	NA	4.990366667	NA
Pterodroma cookii_Codfish Island	1.327475	01_02_03_11_12	04_05_06_07_08_09_10	2.12604	0.757071429
Pterodroma cookii_Little Barrier Island	82.43574167	01_02_03_10_11_12	04_05_06_07_08_09	5.531633333	159.33985
Pterodroma deserta_Madeira	8.598758333	06_07_08_09_10_11	01_02_03_04_05_12	6.084316667	11.1132
Pterodroma feae_Cape Verde	1.311591667	01_02_03_04_05_06_11_12	07_08_09_10	1.1371625	1.66045
Pterodroma gouldi_Bethells Beach	3.962	07_08_10_09	NA	3.962	NA
Pterodroma hasitata_Sierra de Bahoruco	8.961025	04_05_06	07_08_09_10_11	4.371466667	11.71476
Pterodroma incerta_Gough	17.21616364	07_08_09_10_11_12	01_02_04_05_06	20.49178333	13.28542
Pterodroma inexpectata_Lake HaurokoPetrel Island	9.189472727	01_02_04_05_11_12	06_07_08_09_10	3.686483333	15.79306
Pterodroma lessonii_Adams Island	0.798475	10_11_12_01_02_03_04_05	06_07_08_09	0.5520625	1.2913
Pterodroma leucoptera_Cabbage Tree Island	5.044133333	01_02_03_11_12	04_05_06_07_08_09_10	5.5147	4.708014286
Pterodroma leucoptera_New Caledonia	2.513683333	01_02_03_11_12	04_05_06_07_08_09_10	4.27326	1.256842857
Pterodroma macroptera_Prince Edward Islands	5.6542	06_07	NA	5.6542	NA
Pterodroma madeira_Madeira	4.227975	04_05_06_07_08_09	01_02_03_10_11_12	4.728533333	3.727416667
Pterodroma magentae_Chatham Islands	4.049633333	01_02_03_04_10_11_12	05_06_07_08_09	1.255657143	7.9612
Pterodroma mollis_Antipodes	1.594333333	01_02_03_04_05_11_12	06_07_08_09_10	1.124914286	2.25152
Pterodroma mollis_Gough	16.70050833	01_02_03_04_11_12	05_06_07_08_09_10	5.058616667	28.3424
Pterodroma neglecta_Phillip Island	4.9623	1	NA	4.9623	NA
Pterodroma nigripennis_Chatham Islands	39.33236667	01_02_03_04_11_12	05_06_07_08_09_10	5.7676	72.89713333
Pterodroma nigripennis_Phillip Island	4.59785	03_02_04	NA	4.59785	NA
Pterodroma phaeopygia_Galapagos	0.502825	08_09_10_07	NA	0.502825	NA
Pterodroma pycrofti_Red Mercury Island	1.807209091	01_02_10_11_12	04_05_06_07_08_09	3.60536	0.30875
Pterodroma sandwichensis_Hawaii	101.5724	08_09_10_11_07	NA	101.5724	NA
Pterodroma solandri_Lord Howe Island	24.626	03_04_05_10	01_02_11_12	4.0571	45.1949
Pterodroma ultima_Henderson Island	20.92925	05_06_07_08_09	01_02_03_04_10_11_12	7.23068	30.71394286
Puffinus assimilis_E of Aukland	2.893183333	06_07_08_09_10_11_12	01_02_03_04_05	4.395757143	0.78958
Puffinus assimilis_Lord Howe Island	4.46704	04_05_06_08_09_10	01_02_03_11_12	4.6824	4.25168
Puffinus bailloni_Seychelles	1.971825	07_08_09_10	01_02_03_04_05_06_11_12	2.615975	1.64975
Puffinus gavia_E of Aukland	5.451983333	01_09_10_11_12	02_03_04_05_06_07_08	5.78682	5.212814286
Puffinus huttoni_Te Rae o Atiu	3.0781	01_02	NA	3.0781	NA
Puffinus lherminieri_Azores	5.550990909	01_02_04_05_06	07_08_09_10_11_12	6.66342	4.623966667
Puffinus lherminieri_Cape Verde	1.025733333	01_02_03_04_05_11_12	06_07_08_09_10	0.967428571	1.10736
Puffinus lherminieri_Madeira	4.550033333	01_02_03_04_05_11_12	06_07_08_09_10	4.293757143	4.90882
Puffinus mauretanicus_Balearic Archipelago	408.95514	05_06_03_04_07	NA	408.95514	NA
Puffinus newelli_Hawaii	87.52	10_11_12_01_08_09	NA	87.52	NA
Puffinus opisthomelas_Isla Natividad	3.93114	05_06_07_03_04	NA	3.93114	NA
Puffinus puffinus_Heimaey	3.031081818	04_05_06_07_08_09	01_02_10_11_12	1.157733333	5.2791
Puffinus puffinus_Ireland	1.3816	07_08_06_05	NA	1.3816	NA
Puffinus puffinus_UK	5.409866667	04_05_06_07_08_09	01_02_03_10_11_12	5.5148	5.304933333
Puffinus yelkouan_Iles Hyeres	405.7892083	01_02_03_04_05_06_07_11_12	08_09_10	380.2307	482.4647333
Puffinus yelkouan_Malta	692.595375	01_02_03_04_05_06_12	07_08_09_10_11	517.5162	937.70622
Thalassoica antarctica_Davis	0.000966667	12_01_02	NA	0.000966667	NA
Thalassoica antarctica_Svarthamaren	0.0185125	01_02_11_12	04_05_06_07_08	8.00E-04	0.02914
