# Supplementary material for: Global assessment of marine plastic exposure risk for oceanic birds
Source: Nat Commun. 2023 Jul 4;14:3665. doi: 10.1038/s41467-023-38900-z (PMC10319801; doi:10.1038/s41467-023-38900-z)
Supplement: Supplementary file 9 — Supplementary Dataset 6 [file 41467_2023_38900_MOESM9_ESM.csv]

species	site	colony	population	est_n_breeding_pairs	source_est_n_breeding_pairs
Ardenna carneipes	Lord Howe Island	Lord Howe Island	Lord Howe Island	22654	Lavers, J. L., Hutton, I. & Bond, A. L. Changes in technology and imperfect detection of nest contents impedes reliable estimates of population trends in burrowing seabirds. Glob. Ecol. Conserv. 17, e00579 (2019).
Ardenna carneipes	New Zealand		New Zealand	11660	Waugh, S. M., Tennyson, A. J. D., Taylor, G. A. & Wilson, K.-J. Population sizes of shearwaters (Puffinus spp.) breeding in New Zealand, with recommendations for monitoring. Tuhinga 24, 159-204 (2019).
Ardenna carneipes	Western Australia	Breaksea Island	Breaksea Island	27141	Lavers, J. L. Population status and threats to Flesh-footed Shearwaters (Puffinus carneipes) in South and Western Australia. ICES Journal of Marine Science 72, 316-327 (2015).
Ardenna gravis	Gough	Gough Island	Gough	980000	Cuthbert, R. Breeding biology of the Atlantic Petrel, Pterodroma incerta, and a population estimate of this and other burrowing petrels on Gough Island, South Atlantic Ocean. Emu 104, 221–228 (2004).
Ardenna gravis	Tristan da Cunha		Tristan da Cunha	3716000	Cuthbert, R. Breeding biology of the Atlantic Petrel, Pterodroma incerta, and a population estimate of this and other burrowing petrels on Gough Island, South Atlantic Ocean. Emu 104, 221–228 (2004).
Ardenna grisea	Falkland Islands (Islas Malvinas)		Falkland Islands	165009	Clark, T. J. et al. Integrating habitat and partial survey data to estimate the regional population of a globally declining seabird species, the sooty shearwater. Global Ecology and Conservation 17, e00554 (2019).
Ardenna grisea	New Zealand	Codfish Island	Codfish Island	170000	Waugh, S. M., Tennyson, A. J. D., Taylor, G. A. & Wilson, K.-J. Population sizes of shearwaters (Puffinus spp.) breeding in New Zealand, with recommendations for monitoring. Tuhinga 24, 159-204 (2019).
Ardenna grisea	New Zealand		North Island	2213	Waugh, S. M., Tennyson, A. J. D., Taylor, G. A. & Wilson, K.-J. Population sizes of shearwaters (Puffinus spp.) breeding in New Zealand, with recommendations for monitoring. Tuhinga 24, 159-204 (2019).
Ardenna pacifica	New Calendonia		New Calendonia	500000	Benoit, M. P. & Bretagnolle, V. Seabirds of the Southern Lagoon of New Caledonia; Distribution, Abundance and Threats. Waterbirds 25, 202-213, (2002).
Ardenna pacifica	Hawaii	Kauai	Hawaii	318000	Pyle, R.L., and Pyle, P., 2017, The birds of the Hawaiian Islands—Occurrence, history, distribution, and status (version 2): Honolulu, HI, U.S.A., B.P. Bishop Museum, http://hbs.bishopmuseum.org/ birds/ rlp- monograph.
Ardenna pacifica	Mauritius	Round	Mauritius	68347	Kappes, M. A., Coustaut, K. & Le Corre, M. Census of Wedge-tailed Shearwaters Puffinus pacificus breeding at D’Arros Island and St Joseph Atoll, Seychelles. Marine Ornithology 41, 29–34 (2013).
Ardenna pacifica	Reunion Island	Reunion	Reunion	114537	Danielle Zuanda Keys The foraging ecology of wedge-tailed shearwaters (Ardenna pacifica) in the tropical western Indian Ocean. Master of Science at the Nelson Mandela University (2018).
Ardenna pacifica	Seychelles		Seychelles	123037	Danielle Zuanda Keys The foraging ecology of wedge-tailed shearwaters (Ardenna pacifica) in the tropical western Indian Ocean. Master of Science at the Nelson Mandela University (2018).
Ardenna pacifica	Southern Great Barrier Reef	Heron Island	Heron Island	291874	Dyer, P.K., et al. Breeding numbers and population trends of Wedge-tailed Shearwater (Puffinus pacificus) and Black Noddy (Anous minutus) in the Capricornia Cays, southern Great Barrier Reef. Emu. 105, 249–257. (2005).
Ardenna pacifica	Western Australia	Lowendal Islands & Houtman Abrolhos	Lowendal and Houtman Abrolhoss	76000	Surman, C.A., Nicholson, L.W. & Phillips, R.A. Distribution and patterns of migration of a tropical seabird community in the Eastern Indian Ocean. J Ornithol 159, 867–877. (2018).
Bulweria bulwerii	Azores	Vila	Azores	50	Neves, V. C., Nolf, D. & Clarke, M. R. Diet of Bulwer's Petrel (Bulweria bulwerii) in the Azores, NE Atlantic. Waterbirds 34, 357-362 (2011).
Bulweria bulwerii	Canarias		Canarias	1000	BirdLife International. European Red List of Birds. Office for Official Publications of the European Communities, Luxembourg (2015).
Bulweria bulwerii	Cape Verde		Cape Verde	50	Megysi, J. L. & O'Daniel, D. L. Bulwer's Petrel (Bulweria bulwerii), version 1.0. In Birds of the World (S. M. Billerman, Editor). Cornell Lab of Ornithology, Ithaca, NY, USA. (2020).
Bulweria bulwerii	Madeira	Selvagens	Madeira	5000	BirdLife International. European Red List of Birds. Office for Official Publications of the European Communities, Luxembourg (2015).
Calonectris borealis	Azores		Azores	188000	Fontaine, R., Gimenez, O. & Joël Bried, J. The impact of introduced predators, light-induced mortality of fledglings and poaching on the dynamics of the Cory’s shearwater (Calonectris diomedea) population from the Azores, northeastern subtropical Atlantic. Biological Conservation 144, 1998-2011. (2011).
Calonectris borealis	Canary Islands		Canarias	30000	BirdLife International European Red List of Birds. http://datazone.birdlife.org/userfiles/file/Species/erlob/supplementarypdfs/22732244_calonectris_borealis.pdf (2015).
Calonectris borealis	Madeira		Madeira	36000	Granadeiro et al, IBA fact sheet (Madeira): Important Bird Areas factsheet: Desertas. http://datazone.birdlife.org/site/factsheet/desertas-iba-portugal/details (2006).
Calonectris borealis	Portugal	Berlengas	Berlengas	1025	BirdLife International European Red List of Birds. http://datazone.birdlife.org/userfiles/file/Species/erlob/supplementarypdfs/22732244_calonectris_borealis.pdf (2015).
Calonectris diomedea			Balearic Archipelago	864	BirdLife International (2021) Species factsheet: Calonectris diomedea. Downloaded from http://www.birdlife.org on 09/03/2021.
Calonectris diomedea	Chafarinas	Chafarinas	Chafarinas	765	BirdLife International (2021) Species factsheet: Calonectris diomedea. Downloaded from http://www.birdlife.org on 09/03/2021.
Calonectris diomedea			Malta	9323	BirdLife International (2021) Species factsheet: Calonectris diomedea. Downloaded from http://www.birdlife.org on 09/03/2021.
Calonectris diomedea	La Maddalena Archipelago		La Maddalena Archipelago	256	Baccetti, N. et al. Breeding shearwaters on Italian islands: population size, island selection and co-existence with their main alien predator, the black rat. Riv. Ital. Orn., Milano 78, 83-100. (2009).
Calonectris diomedea	Linosa		Linosa	10000	Baccetti, N. et al. Breeding shearwaters on Italian islands: population size, island selection and co-existence with their main alien predator, the black rat. Riv. Ital. Orn., Milano 78, 83-100. (2009).
Calonectris diomedea	Tremiti Archipelago	Capraia	Tremiti Archipelago	350	Defos du Rau, P. et al. Reassessment of the size of the Scopoli’s Shearwater population at its main breeding site resulted in a tenfold increase: implications for the species conservation. J Ornithol 156, 877–892 (2015).
Calonectris diomedea	Tuscany Archipelago	Pianosa-LaScola	Tuscany Archipelago	368	Defos du Rau, P. et al. Reassessment of the size of the Scopoli’s Shearwater population at its main breeding site resulted in a tenfold increase: implications for the species conservation. J Ornithol 156, 877–892 (2015).
Calonectris diomedea	Zembra	Zembra	Zembra	145235	BirdLife International (2021) Species factsheet: Calonectris diomedea. Downloaded from http://www.birdlife.org on 09/03/2021.
Calonectris leucomelas	Iwate		Iwate	51459	Oka N. The distribution of streaked shearwater colonies, with special attention to population size, area of sea where located and surface water temperature. Journal of the Yamashina Institute for Ornithology, 35 pp. 164-188 (2004).
Calonectris leucomelas			Mikura	2650000	Oka N. The distribution of streaked shearwater colonies, with special attention to population size, area of sea where located and surface water temperature. Journal of the Yamashina Institute for Ornithology, 35 pp. 164-188 (2004).
Calonectris leucomelas	Niigata	Awa Island	Niigata	10650	Oka N. The distribution of streaked shearwater colonies, with special attention to population size, area of sea where located and surface water temperature. Journal of the Yamashina Institute for Ornithology, 35 pp. 164-188 (2004).
Calonectris leucomelas	Korea	Korea	Korea	24282	Hart, K.A., Choi, C.-Y., Bond, A.L., Humphries, G.R.W., Yoo, J.-C. and Nam, K.-B. Streaked Shearwaters Calonectris leucomelas of the Korean Peninsula: distribution, status and potential threats. Forktail 31:55–63 (2015).
Daption capense	Davis	Hop Island	Davis	50	Arnould, J. P. Y. & Whitehead, M. D. The diet of Antarctic petrels, cape petrels and southern fulmars rearing chicks in Prydz Bay. Antarctic Science 3, 19-27 (1991).
Daption capense	Pointe Geologie	Ile des Petrels	Pointe Geologie	492	Micol, T. & Jouventin, P. Long-term population trends in seven Antarctic seabirds at Pointe Géologie (Terre Adélie) Human impact compared with environmental change. Polar Biology 24: 175–185 (2001).
Fulmarus glacialis	Bjørnøya	BjÃ¸rnÃ¸ya	Bjornoya	30000	Fauchald P. et al. The status and trends of seabirds breeding in Norway and Svalbard – NINA Report 1151. 84 pp. (2015).
Fulmarus glacialis	Cape Vera	Cape Vera	Cape Vera	8679	Gaston, A., Mallory, M., Gilchrist, H., & O'Donovan, K. Status, Trends and Attendance Patterns of the Northern Fulmar Fulmarus glacialis in Nunavut, Canada. Arctic, 59, 165-178. (2006).
Fulmarus glacialis	Faroe Islands	Faroe Islands	Faroe Islands	600000	BirdLife International (2015) European Red List of Birds. http://datazone.birdlife.org/userfiles/file/Species/erlob/supplementarypdfs/ 22697866_fulmarus_glacialis.pdf
Fulmarus glacialis	Iceland	Breidafjordur	Breidafjordur	1150000	BirdLife International (2015) European Red List of Birds. http://datazone.birdlife.org/userfiles/file/Species/erlob/supplementarypdfs/ 22697866_fulmarus_glacialis.pdf
Fulmarus glacialis	Jan Mayen	Jan Mayen	Jan Mayen	77460	Mallory, M. L., Hatch, S. A. & Nettleship, D. N. Northern Fulmar (Fulmarus glacialis), version 1.0. In Birds of the World (S. M. Billerman, Editor). Cornell Lab of Ornithology, Ithaca, NY, USA. (2020).
Fulmarus glacialis	Norway	Jarsteinen	Norway	5600	BirdLife International (2015) European Red List of Birds. http://datazone.birdlife.org/userfiles/file/Species/erlob/supplementarypdfs/ 22697866_fulmarus_glacialis.pdf
Fulmarus glacialis			Scotland	485852	Mitchell, P. I., Newton, S. F., Ratcliffe, N. & Dunn, T. E. (Eds.). Seabird Populations of Britain and Ireland: results of the Seabird 2000 census (1998-2002). Published by T and A.D. Poyser, London (2004).
Fulmarus glacialis	Svalbard	Alkefjellet	Svalbard	34553	Fauchald P. et al. The status and trends of seabirds breeding in Norway and Svalbard – NINA Report 1151. 84 pp. (2015).
Fulmarus glacialoides	Davis	Hop Island	Davis	2576	Creuwels, J. C. S., Poncet, S., Hodum, P. J. & van Franeker, J. A. Distribution and abundance of the Southern Fulmar Fulmarus glacialoides. Polar Biology 30, 1083–1097 (2007).
Fulmarus glacialoides	Pointe Geologie	Ile des Petrels	Pointe Geologie	53	Creuwels, J. C. S., Poncet, S., Hodum, P. J. & van Franeker, J. A. Distribution and abundance of the Southern Fulmar Fulmarus glacialoides. Polar Biology 30, 1083–1097 (2007).
Halobaena caerulea	Kerguelen	Iles Kerguelen	Kerguelen	150000	Weimerskirch, H., Zotier, R. & Jouventin, P. The Avifauna of the Kerguelen Islands. Emu 89, 15-29 (1989).
Halobaena caerulea	South Georgia (Islas Georgias del Sur)	Bird Island (SGSSI (IGSISS))	South Georgia	70000	Clarke, A., et al. Important Bird Areas South Georgia. British Birds 105, 118-144 (2012).
Hydrobates castro	Azores	Praia Islet	Azores	978	Monteiro, L. R. Status and distribution of Fea's Petrel, Bulwer's Petrel, Manx Shearwater, Little Shearwater and Band-Rumped Storm-Petrel in the Azores Archipelago. Waterbirds 22, 358-366 (1999).
Hydrobates castro	Egg Island	Egg Island	St Helena	5829	BirdLife International (2021) Important Bird Areas factsheet: West Coast.
Hydrobates castro	Portugal	Berlengas	Berlengas	146	BirdLife International European Red List of Birds. http://datazone.birdlife.org/userfiles/file/Species/erlob/supplementarypdfs/ 22735803_hydrobates_castro.pdf (2015).
Hydrobates leucorhous			Newfoundland	2316799	Robertson, G.J., Russell, J., Bryant, R., Fifield, D.A. & Stenhouse, I.J. Size and trends of Leach’s Storm-petrel Oceanodroma leucorhoa breeding populations in Newfoundland. Atlantic Seabirds 8, 41-50 (2006).
Hydrobates leucorhous			Nova Scotia	52106	Hedd, A. et al. Foraging areas, offshore habitat use, and colony overlap by incubating Leach’s storm-petrels Oceanodroma leucorhoa in the Northwest Atlantic. PLoS ONE 13, e0194389 (2018).
Hydrobates leucorhous	Gillam Island	Gillam Islands	Gillam Island	500000	Halpin L. R., Pollet I. L., Lee C., Morgan K. H., & Carter H. R. Year-round movements of sympatric Fork-tailed (Oceanodroma furcata) and Leach’s (O. leucorhoa) storm-petrels. Journal of Field Ornithology 89, 207-220 (2018).
Hydrobates pelagicus	Benidorm Island	Benidorm	Benidorm Island	537	Ruiz Garcia, D (2020). Hábitat de nidificación y éxito reproductor del paíño europeo en la isla de Benidorm. https://dspace.uib.es/xmlui/bitstream/handle/11201/154482/Ruiz_Garcia_Daniel.pdf?sequence=1&isAllowed=y
Hydrobates pelagicus	Capo caccia	Capo caccia	Capo caccia	650	Natura 2000 fact sheet, Capo Caccia.
Hydrobates pelagicus	Filfla	Filfla	Malta	6530	BirdLife International (2015) European Red List of Birds. http://datazone.birdlife.org/userfiles/file/Species/erlob/supplementarypdfs/22698477_hydrobates_pelagicus.pdf
Hydrobates pelagicus	High Island	High Island	Ireland	99065	Mitchell, P. I., Newton, S. F., Ratcliffe, N. & Dunn, T. E. (Eds.). Seabird Populations of Britain and Ireland: results of the Seabird 2000 census (1998-2002). Published by T and A.D. Poyser, London (2004).
Hydrobates pelagicus	Shetland	Mousa	Shetland	21370	Mitchell, P. I., Newton, S. F., Ratcliffe, N. & Dunn, T. E. (Eds.). Seabird Populations of Britain and Ireland: results of the Seabird 2000 census (1998-2002). Published by T and A.D. Poyser, London (2004).
Pachyptila belcheri	Kerguelen	Iles Kerguelen	Kerguelen	850000	Weimerskirch, H., Zotier, R. & Jouventin, P. The Avifauna of the Kerguelen Islands. Emu 89, 15-29 (1989).
Pachyptila belcheri	New Island	New Island	New Island	1081000	Catry, P., Campos, A., Segurado, P. et al. Population census and nesting habitat selection of thin-billed prion Pachyptila belcheri on New Island, Falkland Islands. Polar Biol 26, 202–207 (2003).
Pachyptila desolata	Kerguelen	Iles Kerguelen	Kerguelen	2500000	Weimerskirch, H., Zotier, R. & Jouventin, P. The Avifauna of the Kerguelen Islands. Emu 89, 15-29 (1989).
Pachyptila desolata	South Georgia (Islas Georgias del Sur)	Bird Island (SGSSI (IGSISS))	South Georgia	22000000	Clarke, A., et al. Important Bird Areas South Georgia. British Birds 105, 118-144 (2012).
Pachyptila turtur	Australia	Kanowna Island	Kanowna Island	1367500	Baker, G.B., Gales, R., Hamilton, S. and Wilkinson, V. Albatrosses and petrels in Australia: a review of their conservation and management. Emu 102, 71–97 (2002).
Pachyptila turtur	New Zealand	Dunedin	Dunedin	1456000	Jamieson, S.E. et al. A review of the distribution and size of prion (Pachyptila spp.) colonies throughout New Zealand. Tuhinga 27: 56–80 (2016).
Pachyptila vittata	Gough	Gough Island	Gough	875000	Caravaggi, A., Cuthbert, R. J., Ryan, P. G., Cooper, J. & Bond, A. L. The impacts of introduced House Mice on the breeding success of nesting seabirds on Gough Island. Ibis 161: 648-661 (2018).
Pachyptila vittata	Tristan da Cunha		Tristan da Cunha	575000	Dilley, B.J. Population estimates of burrownesting petrels breeding at the Nightingale Island group, Tristan da Cunha Archipelago. Marine Ornithology 47: 267–275 (2019).
Pelagodroma marina	Boa Vista	PÃ¡ssaros	Cape Verde	8650	Hazevoet, C. J. Sixth report on birds from the Cape Verde Islands, including records of 25 taxa new to the archipelago. Zoologia Cabovardiana 1, 3-44 (2010).
Pelagodroma marina	Madeira	Selvagens	Madeira	94168	BirdLife International (2015) European Red List of Birds. http://datazone.birdlife.org/userfiles/file/Species/erlob/supplementarypdfs/22698453_pelagodroma_marina.pdf
Pelecanoides urinatrix	Australia	Kanowna Island	Kanowna Island	150000	Fromant A. et al. Temporal and spatial differences in the post-breeding behaviour of a ubiquitous Southern Hemisphere seabird, the common diving petrel. R. Soc. Open Sci.7200670 (2020).
Pelecanoides urinatrix	New Zealand		North Island	900000	Fromant A. et al. Temporal and spatial differences in the post-breeding behaviour of a ubiquitous Southern Hemisphere seabird, the common diving petrel. R. Soc. Open Sci.7200670 (2020).
Pelecanoides urinatrix	South Georgia (Islas Georgias del Sur)	Bird Island (SGSSI (IGSISS))	South Georgia	3800000	Fromant A. et al. Temporal and spatial differences in the post-breeding behaviour of a ubiquitous Southern Hemisphere seabird, the common diving petrel. R. Soc. Open Sci.7200670 (2020).
Procellaria aequinoctialis	Antipodes Islands	Antipodes Islands	Antipodes Islands	75000	Rexer-Huber, K. White-chinned petrel distribution, abundance and connectivity: NZ populations and their global context. Report to NZ Department of Conservation. Parker Conservation, Dunedin pp 13 (2017).
Procellaria aequinoctialis	Crozet	Crozet	Crozet	23600	Barbraud, C., et al. Demographic response of a population of white-chinned petrels Procellaria aequinoctialis to climate and longline ?shery bycatch. J. Appl. Ecol. 45, 1460–1467 (2008).
Procellaria aequinoctialis	Kerguelen	Iles Kerguelen	Kerguelen	234000	Peter G Ryan, Ben J Dilley, M. Genevieve W. Jones (2012) The distribution and abundance of white-chinned petrels (Procellaria aequinoctialis) breeding at the sub-Antarctic Prince Edward Islands. Polar Biology 35: 1851-1859.
Procellaria aequinoctialis	Prince Edward Islands	Marion Island	Prince Edward Islands	36000	Peter G Ryan, Ben J Dilley, M. Genevieve W. Jones (2012) The distribution and abundance of white-chinned petrels (Procellaria aequinoctialis) breeding at the sub-Antarctic Prince Edward Islands. Polar Biology 35: 1851-1859.
Procellaria aequinoctialis	South Georgia (Islas Georgias del Sur)	Bird Island (SGSSI (IGSISS))	South Georgia	681000	Barbraud, C., Delord, K., Marteau, C. & Weimerskirch, H. Estimates of population size of white?chinned petrels and grey petrels at Kerguelen Islands and sensitivity to fisheries. Animal Conservation 12: 258-265 (2009).
Procellaria cinerea	Antipodes Islands	Antipodes Islands	Antipodes Islands	53000	Barbraud, C., Delord, K., Marteau, C. & Weimerskirch, H. Estimates of population size of white?chinned petrels and grey petrels at Kerguelen Islands and sensitivity to fisheries. Animal Conservation 12: 258-265 (2009).
Procellaria cinerea	Gough	Gough Island	Gough	17500	Barbraud, C., Delord, K., Marteau, C. & Weimerskirch, H. Estimates of population size of white?chinned petrels and grey petrels at Kerguelen Islands and sensitivity to fisheries. Animal Conservation 12: 258-265 (2009).
Procellaria cinerea	Kerguelen	Iles Kerguelen	Kerguelen	3400	Barbraud, C., Delord, K., Marteau, C. & Weimerskirch, H. Estimates of population size of white?chinned petrels and grey petrels at Kerguelen Islands and sensitivity to fisheries. Animal Conservation 12: 258-265 (2009).
Procellaria cinerea	Prince Edward Islands	Fred's Hill Route	Prince Edward Islands	2500	Agreement on the Conservation of Albatrosses and Petrels. 2009. ACAP Species assessments: Grey Petrel Procellaria cinerea. Downloaded from http://www.acap.aq on 28 September 2021.
Pterodroma arminjoniana	Round Island	Round Island	Round Island	1000	Brown, R. M. et al. Range expansion and hybridization in Round Island petrels (Pterodroma spp.): evidence from microsatellite genotypes. Molecular Ecology 19, 3157-3170. (2010).
Pterodroma arminjoniana	Trindade Island		Trindade Island	1228	Krüger, L. et al. Population estimate of Trindade Petrel Pterodroma arminjoniana by the use of Predictive Nest Habitat Modelling. Bird Conservation International 28, 197-207. (2018).
Pterodroma cookii	New Zealand	Codfish Island	Codfish Island	4956	Miskelly, C. M., Gilad, D., Taylor, G. A., Tennyson, A. J. D. & Waugh, S. M. A Review of the distribution and size of gadfly petrel (Pterodroma spp.) colonies throughout New Zealand. Tuhinga 30: 99-177 (2019).
Pterodroma cookii	New Zealand	Little Barrier Island	Little Barrier Island	286000	Miskelly, C. M., Gilad, D., Taylor, G. A., Tennyson, A. J. D. & Waugh, S. M. A Review of the distribution and size of gadfly petrel (Pterodroma spp.) colonies throughout New Zealand. Tuhinga 30: 99-177 (2019).
Pterodroma leucoptera	Cabbage Tree Island	Cabbage Tree Island	Cabbage Tree Island	823	Priddel, D. & Carlile, N. Population size and breeding success of Gould’s petrel Pterodroma leucoptera leucoptera on Cabbage Tree Island, New South Wales: 1996–97 to 2005–06. Corella 31: 79-82 (2007).
Pterodroma leucoptera	New Caledonia	New Caledonia	New Caledonia	5500	Rayner, M. J. et al. Niche partitioning by three Pterodroma petrel species during non-breeding in the equatorial Pacific Ocean. MEPS 549, 217-229 (2016).
Pterodroma mollis	Antipodes	Antipodes Islands	Antipodes	3000	Miskelly, C. M., Gilad, D., Taylor, G. A., Tennyson, A. J. D. & Waugh, S. M. A Review of the distribution and size of gadfly petrel (Pterodroma spp.) colonies throughout New Zealand. Tuhinga 30: 99-177 (2019).
Pterodroma mollis	Gough	Gough Island	Gough	400000	Cuthbert, R. Breeding biology of the Atlantic Petrel, Pterodroma incerta, and a population estimate of this and other burrowing petrels on Gough Island, South Atlantic Ocean. Emu 104:221-228 (2004).
Pterodroma nigripennis	Chatham Island	South East Island	Chatham Islands	47	Miskelly, C. M., Gilad, D., Taylor, G. A., Tennyson, A. J. D. & Waugh, S. M. A Review of the distribution and size of gadfly petrel (Pterodroma spp.) colonies throughout New Zealand. Tuhinga 30: 99-177 (2019).
Pterodroma nigripennis	Phillip Island (Norfolk Island)	Phillip Island	Phillip Island	5500	Priddel, D. et al. A review of the seabirds of Phillip Island in the Norfolk Island Group. Notornis 57, 113-127 (2010).
Puffinus assimilis	Lord Howe Island	Lord Howe Island	Lord Howe Island	85	Priddel, D., Hutton, I., Carlile, N. & Bester, A. Little shearwaters, Puffinus assimilis assimilis breeding on Lord Howe Island. Emu 103: 67-70 (2003).
Puffinus assimilis	Mokohinau	Burgess Island	E of Aukland	5050	Waugh, S. M., Tennyson, A. J. D., Taylor, G. A. & Wilson, K.-J. Population sizes of shearwaters (Puffinus spp.) breeding in New Zealand, with recommendations for monitoring. Tuhinga 24, 159-204 (2019).
Puffinus lherminieri	Azores	Vila	Azores	1185	Monteiro, L. R. Status and distribution of Fea's Petrel, Bulwer's Petrel, Manx Shearwater, Little Shearwater and Band-Rumped Storm-Petrel in the Azores Archipelago. Waterbirds 22, 358-366 (1999).
Puffinus lherminieri			Cape Verde	5000	BirdLife International. Puffinus lherminieri. The IUCN Red List of Threatened Species 2018: e.T45959182A132669169. https://dx.doi.org/10.2305/IUCN.UK.2018-2.RLTS.T45959182A132669169.en (2018).
Puffinus lherminieri			Madeira	1642	BirdLife International. Puffinus lherminieri. The IUCN Red List of Threatened Species 2018: e.T45959182A132669169. https://dx.doi.org/10.2305/IUCN.UK.2018-2.RLTS.T45959182A132669169.en (2018).
Puffinus puffinus			Ireland	32545	Mitchell, P. I., Newton, S. F., Ratcliffe, N. & Dunn, T. E. (Eds.). Seabird Populations of Britain and Ireland: results of the Seabird 2000 census (1998-2002). Published by T and A.D. Poyser, London (2004).
Puffinus puffinus	Iceland	Heimaey	Heimaey	5660	Hansen, E. S., Hansen, B. R., Hilmarsson, J. O. & Sigurðsson, I. A. Change in the stock size of the hull in Ystaklettur, Vestmannaeyjar 1991–2009. Poster Biology Conference, 6-7. Nov 2009, in Askja, University of Iceland.
Puffinus puffinus			UK	299722	Mitchell, P. I., Newton, S. F., Ratcliffe, N. & Dunn, T. E. (Eds.). Seabird Populations of Britain and Ireland: results of the Seabird 2000 census (1998-2002). Published by T and A.D. Poyser, London (2004).
Puffinus yelkouan			Iles Hyeres	1500	Bourgeois, K., & Vidal, E. The endemic Mediterranean yelkouan shearwater Puffinus yelkouan: distribution, threats and a plea for more data. Oryx 42, 187–194 (2008).
Puffinus yelkouan			Malta	1500	Bourgeois, K., & Vidal, E. The endemic Mediterranean yelkouan shearwater Puffinus yelkouan: distribution, threats and a plea for more data. Oryx 42, 187–194 (2008).
Thalassoica antarctica	Davis	Hop Island	Davis	1000	van Franeker, J. A., Gavrilo, M., Mehlum, F., Veit, R. R. & Woehler, E. J. Distribution and Abundance of the Antarctic Petrel. The International Journal of Waterbird Biology 22, 14-28 (1999).
Thalassoica antarctica	Svarthamaren	Svarthamaren	Svarthamaren	250000	van Franeker, J. A., Gavrilo, M., Mehlum, F., Veit, R. R. & Woehler, E. J. Distribution and Abundance of the Antarctic Petrel. The International Journal of Waterbird Biology 22, 14-28 (1999).
