# Supplementary material for: Global assessment of marine plastic exposure risk for oceanic birds
Source: Nat Commun. 2023 Jul 4;14:3665. doi: 10.1038/s41467-023-38900-z (PMC10319801; doi:10.1038/s41467-023-38900-z)
Supplement: Supplementary file 10 — Supplementary Dataset 7 [file 41467_2023_38900_MOESM10_ESM.csv]

species	species_exposure	unweighted_mean	n_pops	seasons
Ardenna bulleri	16.13266154	16.13266154	1	1
Ardenna carneipes	21.1014130048003	20.4138823233333	3	1
Ardenna creatopus	1.845208333	1.845208333	1	1
Ardenna gravis	6.54834364681175	7.5791041665	2	1
Ardenna grisea	7.69590128043458	9.95077778	3	1
Ardenna pacifica	17.5760025797416	16.9654908162857	7	1
Ardenna tenuirostris	3.851191667	3.851191667	1	1
Bulweria bulwerii	9.54060502409836	10.13801913075	4	1
Calonectris borealis	8.73487661781913	7.9070833335	4	1
Calonectris diomedea	359.919448139984	324.0179329625	8	1
Calonectris edwardsii	6.147975	6.147975	1	1
Calonectris leucomelas	34.4486311516181	42.281	4	1
Daption capense	0.59274493905029	0.311875	2	1
Fulmarus glacialis	0.795807850239929	1.12905804925	8	1
Fulmarus glacialoides	0.00445319058836689	0.0441035715	2	1
Halobaena caerulea	0.180106817954545	0.1444916665	2	1
Hydrobates castro	6.86550301334892	6.228813889	3	1
Hydrobates furcatus	4.935475	4.935475	1	1
Hydrobates jabejabe	0.3317	0.3317	1	0.5
Hydrobates leucorhous	2.37563916205711	3.1766	3	1
Hydrobates monteiroi	5.3017	5.3017	1	0.5
Hydrobates pelagicus	51.9800503237404	263.15468334	5	1
Oceanites oceanicus	0.0078	0.0078	1	0.5
Pachyptila belcheri	0.639765119253755	0.696940909	2	1
Pachyptila desolata	3.71776853771429	5.0673708335	2	1
Pachyptila macgillivrayi	7.744181818	7.744181818	1	1
Pachyptila turtur	3.46981069724536	4.6370757575	2	1
Pachyptila vittata	20.7558860665517	21.74785417	2	1
Pagodroma nivea	0.002544444	0.002544444	1	1
Pelagodroma marina	4.41621028615558	2.5702916665	2	0.5
Pelecanoides garnotii	0.1783	0.1783	1	0.5
Pelecanoides georgicus	0.21431	0.21431	1	1
Pelecanoides urinatrix	0.986234745204188	5.55820227366667	3	1
Pelecanoides whenuahouensis	0.331441667	0.331441667	1	1
Procellaria aequinoctialis	4.86432594375572	6.5008650006	5	1
Procellaria cinerea	1.79933620733639	3.05224166675	4	1
Procellaria conspicillata	60.81912222	60.81912222	1	1
Procellaria parkinsoni	4.227927273	4.227927273	1	1
Procellaria westlandica	2.197025	2.197025	1	1
Pseudobulweria aterrima	14.46946667	14.46946667	1	1
Pseudobulweria rostrata	1.76805	1.76805	1	0.5
Pterodroma arminjoniana	21.7444464350987	21.23012311	2	1
Pterodroma axillaris	2.471109091	2.471109091	1	1
Pterodroma baraui	20.41206	20.41206	1	1
Pterodroma cahow	10.43438333	10.43438333	1	1
Pterodroma cervicalis	4.990366667	4.990366667	1	0.5
Pterodroma cookii	81.0541837381597	41.881608335	2	1
Pterodroma deserta	8.598758333	8.598758333	1	1
Pterodroma feae	1.311591667	1.311591667	1	1
Pterodroma gouldi	3.962	3.962	1	0.5
Pterodroma hasitata	8.961025	8.961025	1	1
Pterodroma incerta	17.21616364	17.21616364	1	1
Pterodroma inexpectata	9.189472727	9.189472727	1	1
Pterodroma lessonii	0.798475	0.798475	1	1
Pterodroma leucoptera	2.84304603266788	3.778908333	2	1
Pterodroma macroptera	5.6542	5.6542	1	0.5
Pterodroma madeira	4.227975	4.227975	1	1
Pterodroma magentae	4.049633333	4.049633333	1	1
Pterodroma mollis	16.5880554143896	9.1474208315	2	1
Pterodroma neglecta	4.9623	4.9623	1	0.5
Pterodroma nigripennis	5.18151903235252	21.965108335	2	1
Pterodroma phaeopygia	0.502825	0.502825	1	0.5
Pterodroma pycrofti	1.807209091	1.807209091	1	1
Pterodroma sandwichensis	101.5724	101.5724	1	0.5
Pterodroma solandri	24.626	24.626	1	1
Pterodroma ultima	20.92925	20.92925	1	1
Puffinus assimilis	2.91923548814995	3.6801116665	2	1
Puffinus bailloni	1.971825	1.971825	1	1
Puffinus gavia	5.451983333	5.451983333	1	1
Puffinus huttoni	3.0781	3.0781	1	0.5
Puffinus lherminieri	2.45020386162655	3.70891919166667	3	1
Puffinus mauretanicus	408.95514	408.95514	1	0.5
Puffinus newelli	87.52	87.52	1	0.5
Puffinus opisthomelas	3.93114	3.93114	1	0.5
Puffinus puffinus	5.16421833444411	3.27418282833333	3	1
Puffinus yelkouan	549.19229165	549.19229165	2	1
Thalassoica antarctica	0.0184774783772455	0.0097395835	2	1
