# Supplementary material for: Global assessment of marine plastic exposure risk for oceanic birds
Source: Nat Commun. 2023 Jul 4;14:3665. doi: 10.1038/s41467-023-38900-z (PMC10319801; doi:10.1038/s41467-023-38900-z)
Supplement: Supplementary file 12 — Source Data [file 41467_2023_38900_MOESM12_ESM.xlsx]

## Sheet: Figure 1a
Figure 1a Colonies from which tracking data were obtained
Population	Colony	Latitude	Longitude
Aorangi Island	Aorangi Island	-35.5	174.75
Breaksea Island	Breaksea Island	-35.06	118.05
Lord Howe Island	Lord Howe Island	-31.56	159.09
New Zealand	Lady Alice	-33.65	170.18
New Zealand	Ohinau Island	-36.72	175.88
New Zealand	Kauwahaia Island	-36.9	174.44
New Zealand	Titi Island	-40.95	174.14
Isla Mocha and Juan Fernandez	Juan Fernandez Islands	-33.67	-78.89
Isla Mocha and Juan Fernandez	Mocha Island	-38.37	-73.91
Gough	Gough Island	-40.31	-9.91
Tristan da Cunha	Inaccessible Island	-37.31	-12.73
Tristan da Cunha	Nightingale	-37.43	-12.48
Codfish Island	Codfish Island	-46.78	167.63
Falkland Islands	Kidney Island	-51.62	-57.75
North Island	Kauwahaia Island	-36.89	174.44
North Island	Mana Island	-41.08	174.78
Hawaii	Maui	20.71	-156.45
Hawaii	Maui	20.94	-156.35
Hawaii	Oahu	21.26	-157.79
Hawaii	Oahu	21.43	-157.74
Hawaii	Oahu	21.57	-158.28
Hawaii	Oahu	21.66	-157.92
Hawaii	Kauai	21.89	-159.5
Hawaii	Maui	21	-156.67
Hawaii	Kauai	22.02	-160.1
Hawaii	Kauai	22.22	-159.38
Hawaii	Kauai	22.23	-159.4
Hawaii	Kauai	22.23	-159.49
Heron Island	Heron Island	-23.44	151.91
Lowendal and Houtman Abrolhoss	Lowendal Islands & Houtman Abrolhos	-20.65	115.57
Lowendal and Houtman Abrolhoss	Lowendal Islands & Houtman Abrolhos	-28.93	113.97
Mauritius	Round	-19.85	57.79
New Calendonia	Loop islet	-19.96	158.48
New Calendonia	Tiam'bouene islet	-20.4	164.03
New Calendonia	PindaÃ¯	-21.35	164.96
New Calendonia	Canard islet	-22.31	166.43
New Calendonia	Mato islet	-22.55	166.79
Reunion	Reunion	-21.12	55.53
Reunion	Reunion	-21.14	55.54
Seychelles	Aride	-4.21	55.66
Seychelles	Cousin	-4.33	55.66
Seychelles	D Arros	-5.41	53.29
SE Australia	Montague Island	-36.25	150.22
SE Australia	Gabo Island	-37.56	149.91
SE Australia	Griffiths Island	-38.39	142.25
SE Australia	French Island	-38.5	145.2
SE Australia	Great Dog Island	-40.25	148.25
SE Australia	Wedge Island or Whalebone Point	-43.13	147.67
Azores	Vila	36.94	-25.17
Canarias	M Clara	29.29	-13.54
Canarias	Alegranza	29.4	-13.51
Cape Verde	Ilheu de Cima	14.97	-24.64
Cape Verde	Raso	16.61	-24.59
Cape Verde	Rabo de Junco	16.7	-22.99
Madeira	Selvagens	30.14	-15.86
Azores	Vila	36.94	-25.17
Azores	Corvo	39.7	-31.1
Berlengas	Berlengas	39.41	-9.51
Canarias	Veneguera	27.84	-15.79
Canarias	La Palma	28.72	-17.9
Canarias	Lanzarote/Timanfaya	29.03	-13.81
Canarias	M Clara	29.29	-13.54
Canarias	Alegranza	29.4	-13.51
Madeira	Selvagens	30.14	-15.86
Madeira	Cima Islet	33.05	-16.28
Balearic Archipelago	Pantaleu	39.57	2.34
Balearic Archipelago	Isla del Aire	39.8	4.29
Balearic Archipelago	Menorca/Mola de MaÃ³	39.87	4.31
Balearic Archipelago	Columbretes	39.9	0.69
Balearic Archipelago	CalaMorell	40.05	3.88
Chafarinas	Chafarinas	35.18	-2.43
La Maddalena Archipelago	Spargiotto-Barettini	41.26	9.38
La Maddalena Archipelago	Carpa-Barettini	41.28	9.4
Linosa	Linosa	35.86	12.87
Linosa	Mannarazza	35.87	12.86
Malta	Filfla	35.79	14.41
Malta	Hal Far	35.81	14.51
Malta	Ghar Lapsi	35.83	14.43
Malta	Malta	35.9	14.44
Malta	Gharb	36.07	14.18
Tremiti Archipelago	Capraia	42.13	15.51
Tuscany Archipelago	Pianosa-LaScola	42.58	10.11
Zembra	Zembra	37.13	10.8
Cape Verde	Curral Velho	15.97	-22.79
Cape Verde	CurralVelho	15.98	-22.79
Cape Verde	Raso	16.61	-24.59
Iwate	Sanganjima Island	32.62	129.73
Iwate	Sangan Island	39.18	141.58
Iwate	Funakoshi-Ohshima Island	39.4	142
Korea	Korea	34.78	125.78
Mikura	Mikura	33.52	139.14
Mikura	Mikura	33.87	139.59
Niigata	Awa Island	38.45	139.25
Davis	Hop Island	-68.82	77.68
Pointe Geologie	Ile des Petrels	-66.67	140.02
Bjørnøya	BjÃ¸rnÃ¸ya	74.5	18.96
Breidafjordur	Reykjanes	63.97	-22.22
Breidafjordur	Papey	64.59	-14.17
Breidafjordur	Breidafjordur	65.08	-22.74
Breidafjordur	Langanes and Skjalfandi	66.18	-15.98
Breidafjordur	Grimsey	66.53	-17.99
Cape Vera	Cape Vera	76.25	-89.25
Faroe Islands	Faroe Islands	61.95	-6.8
Jan Mayen	Jan Mayen	70.92	-8.72
Norway	Jarsteinen	59.15	5.17
Scotland	Whinnyfold	57.38	-1.87
Scotland	Bullers of Buchan	57.43	-1.81
Scotland	Muckle Skerry	58.69	-2.92
Scotland	Swona	58.74	-3.05
Scotland	Copinsay	58.9	-2.67
Scotland	Eynehallow	59.14	-3.12
Scotland	Fair Isle	59.53	-1.63
Svalbard	Alkefjellet	79.58	18.46
Davis	Hop Island	-68.82	77.68
Davis	Hop Island	-68.82	77.69
Pointe Geologie	Ile des Petrels	-66.67	140.02
Kerguelen	Iles Kerguelen	-49.36	69.57
South Georgia	Bird Island (SGSSI (IGSISS))	-54	-38.03
Azores	Praia Islet	39.06	-27.96
Berlengas	Berlengas	39.41	-9.51
St Helena	Egg Island	-15.97	-5.77
Gillam Island	Gillam Islands	50.45	-127.97
Cape Verde	IlhÃ©u de Cima	14.97	-24.64
Gillam Island	Gillam Islands	50.45	-127.97
Newfoundland	Gull Island	47.95	-53.04
Newfoundland	Baccalieu Island	48.12	-52.8
Nova Scotia	Bon Portage	43.46	-65.75
Nova Scotia	Bird Island	44.87	-62.28
Nova Scotia	CI1	45.1	-61.54
Nova Scotia	Country Island	45.16	-61.45
Azores	Praia Islet	39.06	-27.96
Benidorm Island	Benidorm	38.5	-0.13
Capo caccia	Capo caccia	40.59	8.17
Ireland	High Island	53.55	-10.26
Malta	Filfla	35.79	14.41
Shetland	Mousa	60	-1.18
South Shetland Islands	King George Island	-62.03	-58.3
Kerguelen	Iles Kerguelen	-49.36	69.57
New Island	New Island	-51.72	-61.29
Kerguelen	Iles Kerguelen	-49.36	69.57
South Georgia	Bird Island (SGSSI (IGSISS))	-54	-38.03
Gough	Gough Island	-40.31	-9.91
Dunedin	Dunedin	-45.92	170.48
Kanowna Island	Kanowna Island	-39.15	146.31
Gough	Gough Island	-40.31	-9.91
Tristan da Cunha	Tristan da Cunha	-37.11	-12.28
Pointe Geologie	Ile des Petrels	-66.67	140.02
Cape Verde	PÃ¡ssaros	16.2	-22.7
Madeira	Selvagens	30.14	-15.86
Paracas	Isla La Vieja	-14.27	-76.2
South Georgia	Bird Island (SGSSI (IGSISS))	-54	-38.03
Kanowna Island	Kanowna Island	-39.15	146.31
North Island	Burgess Island	-35.9	175.11
North Island	Tiritiri Matangi	-36.59	174.88
North Island	Kauwahaia Island	-36.89	174.44
South Georgia	Bird Island (SGSSI (IGSISS))	-54	-38.03
Codfish Island	Codfish Island	-46.78	167.63
Antipodes Islands	Antipodes Islands	-49.68	178.8
Crozet	Iles Crozet	-46.42	51.74
Crozet	Crozet	-49.68	70.24
Kerguelen	Iles Kerguelen	-49.36	69.57
Kerguelen	Sourcils Noirs	-49.68	70.24
Prince Edward Islands	Marion Island	-46.9	37.75
South Georgia	Bird Island (SGSSI (IGSISS))	-54	-38.03
Antipodes Islands	Antipodes Islands	-49.68	178.8
Gough	Gough Island	-40.31	-9.91
Gough	Gonydale	-40.32	-9.94
Kerguelen	Iles Kerguelen	-49.36	69.57
Kerguelen	Mayes	-49.47	69.95
Prince Edward Islands	Fred's Hill Route	-46.88	37.87
Tristan da Cunha	Inaccessible Island	-37.31	-12.73
Tristan da Cunha	At-Sea	NA	NA
Great Barrier Island	Great Barrier Island	-36.17	175.38
Great Barrier Island	Great Barrier Island	-36.41	175.23
Punakaiki	Punakaiki	-42.15	171.34
Punakaiki	Punakaiki	-45.76	170.71
Reunion	Reunion	-21.12	55.53
New Calendonia	Nemou islet	-21.67	166.38
New Calendonia	Mato islet	-22.55	166.79
Round Island	Round Island	-19.85	57.79
Trindade Island	Trindade Island	-20.5	-29.33
Trindade Island	Praia das Tartarugas	-20.52	-29.31
Chatham Islands	South East Island	-44.35	-176.17
Reunion	Reunion	-21.12	55.53
Bermuda Island	Green Horn Long R Nonsuch	32.34	-64.66
Bermuda Island	Nonsuch Island	32.35	-64.66
Phillip Island	Phillip Island	-29.12	167.95
Codfish Island	Codfish Island	-46.78	167.63
Little Barrier Island	Little Barrier Island	-36.2	175.06
Madeira	Bugio	32.44	-16.49
Cape Verde	Fogo	14.98	-24.37
Cape Verde	Santiago	15.06	-23.61
Cape Verde	Santo AntÃ£o	17.07	-25.17
Bethells Beach	Goat Island	-36.27	174.8
Bethells Beach	Moturemu Island	-36.42	174.39
Bethells Beach	Ihumoana Island	-36.89	174.44
Bethells Beach	Ihumoana Island	-38.89	174.44
Sierra de Bahoruco	Sierra de Bahoruco	18.3	-71.7
Gough	Gough Island	-40.31	-9.91
Lake HaurokoPetrel Island	Lake Hauroko/Petrel Island	-46	167.32
Adams Island	Adams Island	-50.88	166.05
Cabbage Tree Island	Cabbage Tree Island	-32.68	152.22
Cabbage Tree Island	Cabbage Tree Island	-32.69	152.22
New Caledonia	New Caledonia	-22.08	166.41
Prince Edward Islands	Marion Island	-46.9	37.75
Madeira	Madeira	32.73	-16.93
Chatham Islands	Chatham Island	-43.91	-176.51
Antipodes	Antipodes Islands	-49.68	178.8
Gough	Gough Island	-40.31	-9.91
Phillip Island	Phillip Island	-29.12	167.95
Chatham Islands	South East Island	-44.35	-176.17
Phillip Island	Phillip Island	-29.12	167.95
Galapagos	Santa Cruz	-0.6	-90.34
Red Mercury Island	Red Mercury Island	-36.62	175.93
Hawaii	US - Hawaii	19.51	-155.43
Hawaii	US - Hawaii	19.52	-155.43
Hawaii	US - Maui	20.7	-156.26
Hawaii	US - Maui	20.71	-156.25
Hawaii	US - Maui	20.72	-156.25
Hawaii	US - Lanai	20.82	-156.88
Hawaii	HawaiiIsland_or_Kauai_or_Lanai	22.08	-159.5
Hawaii	US - Kauai	22.16	-159.6
Lord Howe Island	Lord Howe Island	-31.56	159.09
Henderson Island	North Beach	-24.34	-128.33
Henderson Island	Henderson Island	-24.37	-128.33
E of Aukland	Burgess Island	-35.9	175.11
Lord Howe Island	Lord Howe Island	-31.56	159.09
Seychelles	Aride	-4.21	55.66
E of Aukland	Burgess Island	-35.9	175.11
Te Rae o Atiu	Te Rae o Atiu	-42.43	173.7
Azores	Vila	36.94	-25.17
Cape Verde	Ilheu de Cima	14.97	-24.64
Cape Verde	Raso	16.61	-24.59
Cape Verde	Raso Islet	16.61	-24.6
Madeira	Selvagens	30.14	-15.86
Madeira	Cima Islet	33.05	-16.28
Balearic Archipelago	Ibiza	38.98	1.41
Balearic Archipelago	Mallorca	39.5	3
Balearic Archipelago	Menorca	39.96	4.13
Hawaii	Kauai	22.08	-159.5
Isla Natividad	Isla Natividad	27.86	-115.17
Heimaey	Heimaey	63.4	-20.28
Ireland	Blaskets	52.11	-10.52
Ireland	High Island	53.55	-10.26
UK	Lundy	51.17	-4.67
UK	Skomer	51.74	-5.3
UK	Ramsey	51.86	-5.34
UK	Bardsey	52.76	-4.78
UK	Copeland	55.1	-6.1
UK	Rum	57	-6.34
Iles Hyeres	Porquerolles	42.99	6.21
Iles Hyeres	Port Cros	43.01	6.38
Iles Hyeres	Iles Hyeres	43	6.21
Malta	Malta	35.9	14.44
Malta	Majjistral	35.96	14.34
Malta	Rdum Tal Madonna	35.99	14.37
Davis	Hop Island	-68.82	77.69
Svarthamaren	Svarthamaren	-71.88	5.17

## Sheet: Figure 2a
Figure 2a Plastic exposure risk scores by species (black circles)					Figure 2a Plastic exposure risk scores by population (grey diamonds)
Species	Species score	Number of populations	Proportion of annual cycle		Species	Population	Population score
Ardenna bulleri	16.1327	1	1		Ardenna bulleri	Aorangi Island	16.1327
Ardenna carneipes	21.1014	3	1		Ardenna carneipes	Breaksea Island	13.6366
Ardenna creatopus	1.84521	1	1		Ardenna carneipes	Lord Howe Island	24.5862
Ardenna gravis	6.54834	2	1		Ardenna carneipes	New Zealand	23.0189
Ardenna grisea	7.6959	3	1		Ardenna creatopus	Isla Mocha and Juan Fernandez	1.84521
Ardenna pacifica	17.576	7	1		Ardenna gravis	Gough	9.34827
Ardenna tenuirostris	3.85119	1	1		Ardenna gravis	Tristan da Cunha	5.80993
Bulweria bulwerii	9.54061	4	1		Ardenna grisea	Codfish Island	13.3267
Calonectris borealis	8.73488	4	1		Ardenna grisea	Falkland Islands	1.8005
Calonectris diomedea	359.919	8	1		Ardenna grisea	North Island	14.7251
Calonectris edwardsii	6.14797	1	1		Ardenna pacifica	Hawaii	73.4257
Calonectris leucomelas	34.4486	4	1		Ardenna pacifica	Heron Island	6.46139
Daption capense	0.592745	2	1		Ardenna pacifica	Lowendal and Houtman Abrolhoss	8.22294
Fulmarus glacialis	0.795808	8	1		Ardenna pacifica	Mauritius	11.2108
Fulmarus glacialoides	0.00445319	2	1		Ardenna pacifica	New Calendonia	1.4982
Halobaena caerulea	0.180107	2	1		Ardenna pacifica	Reunion	14.6295
Hydrobates castro	6.8655	3	1		Ardenna pacifica	Seychelles	3.30993
Hydrobates furcatus	4.93548	1	1		Ardenna tenuirostris	SE Australia	3.85119
Hydrobates jabejabe	0.3317	1	0.5		Bulweria bulwerii	Azores	16.6714
Hydrobates leucorhous	2.37564	3	1		Bulweria bulwerii	Canarias	14.8243
Hydrobates monteiroi	5.3017	1	0.5		Bulweria bulwerii	Cape Verde	0.554025
Hydrobates pelagicus	51.9801	5	1		Bulweria bulwerii	Madeira	8.50243
Oceanites oceanicus	0.0078	1	0.5		Calonectris borealis	Azores	9.11959
Pachyptila belcheri	0.639765	2	1		Calonectris borealis	Berlengas	7.46071
Pachyptila desolata	3.71777	2	1		Calonectris borealis	Canarias	6.04129
Pachyptila macgillivrayi	7.74418	1	1		Calonectris borealis	Madeira	9.00674
Pachyptila turtur	3.46981	2	1		Calonectris diomedea	Balearic Archipelago	283.464
Pachyptila vittata	20.7559	2	1		Calonectris diomedea	Chafarinas	237.798
Pagodroma nivea	0.00254444	1	1		Calonectris diomedea	La Maddalena Archipelago	209.206
Pelagodroma marina	4.41621	2	0.5		Calonectris diomedea	Linosa	565.938
Pelecanoides garnotii	0.1783	1	0.5		Calonectris diomedea	Malta	301.955
Pelecanoides georgicus	0.21431	1	1		Calonectris diomedea	Tremiti Archipelago	392.577
Pelecanoides urinatrix	0.986235	3	1		Calonectris diomedea	Tuscany Archipelago	243.185
Pelecanoides whenuahouensis	0.331442	1	1		Calonectris diomedea	Zembra	358.02
Procellaria aequinoctialis	4.86433	5	1		Calonectris edwardsii	Cape Verde	6.14797
Procellaria cinerea	1.79934	4	1		Calonectris leucomelas	Iwate	28.5069
Procellaria conspicillata	60.8191	1	1		Calonectris leucomelas	Korea	76.5488
Procellaria parkinsoni	4.22793	1	1		Calonectris leucomelas	Mikura	34.1874
Procellaria westlandica	2.19703	1	1		Calonectris leucomelas	Niigata	29.8809
Pseudobulweria aterrima	14.4695	1	1		Daption capense	Davis	0.000933333
Pseudobulweria rostrata	1.76805	1	0.5		Daption capense	Pointe Geologie	0.622817
Pterodroma arminjoniana	21.7444	2	1		Fulmarus glacialis	Bjørnøya	1.61676
Pterodroma axillaris	2.47111	1	1		Fulmarus glacialis	Breidafjordur	0.474236
Pterodroma baraui	20.4121	1	1		Fulmarus glacialis	Cape Vera	0.25315
Pterodroma cahow	10.4344	1	1		Fulmarus glacialis	Faroe Islands	0.847918
Pterodroma cervicalis	4.99037	1	0.5		Fulmarus glacialis	Jan Mayen	0.781264
Pterodroma cookii	81.0542	2	1		Fulmarus glacialis	Norway	2.09355
Pterodroma deserta	8.59876	1	1		Fulmarus glacialis	Scotland	1.38302
Pterodroma feae	1.31159	1	1		Fulmarus glacialis	Svalbard	1.58256
Pterodroma gouldi	3.962	1	0.5		Fulmarus glacialoides	Davis	0.00105
Pterodroma hasitata	8.96102	1	1		Fulmarus glacialoides	Pointe Geologie	0.0871571
Pterodroma incerta	17.2162	1	1		Halobaena caerulea	Kerguelen	0.242433
Pterodroma inexpectata	9.18947	1	1		Halobaena caerulea	South Georgia	0.04655
Pterodroma lessonii	0.798475	1	1		Hydrobates castro	Azores	4.70847
Pterodroma leucoptera	2.84305	2	1		Hydrobates castro	Berlengas	6.74449
Pterodroma macroptera	5.6542	1	0.5		Hydrobates castro	St Helena	7.23348
Pterodroma madeira	4.22797	1	1		Hydrobates furcatus	Gillam Island	4.93548
Pterodroma magentae	4.04963	1	1		Hydrobates jabejabe	Cape Verde	0.3317
Pterodroma mollis	16.5881	2	1		Hydrobates leucorhous	Gillam Island	6.1723
Pterodroma neglecta	4.9623	1	0.5		Hydrobates leucorhous	Newfoundland	0.73125
Pterodroma nigripennis	5.18152	2	1		Hydrobates leucorhous	Nova Scotia	2.62625
Pterodroma phaeopygia	0.502825	1	0.5		Hydrobates monteiroi	Azores	5.3017
Pterodroma pycrofti	1.80721	1	1		Hydrobates pelagicus	Benidorm Island	519.834
Pterodroma sandwichensis	101.572	1	0.5		Hydrobates pelagicus	Capo caccia	306.116
Pterodroma solandri	24.626	1	1		Hydrobates pelagicus	Ireland	1.3625
Pterodroma ultima	20.9292	1	1		Hydrobates pelagicus	Malta	487.454
Puffinus assimilis	2.91924	2	1		Hydrobates pelagicus	Shetland	1.00755
Puffinus bailloni	1.97182	1	1		Oceanites oceanicus	South Shetland Islands	0.0078
Puffinus gavia	5.45198	1	1		Pachyptila belcheri	Kerguelen	1.17489
Puffinus huttoni	3.0781	1	0.5		Pachyptila belcheri	New Island	0.218991
Puffinus lherminieri	2.4502	3	1		Pachyptila desolata	Kerguelen	6.76302
Puffinus mauretanicus	408.955	1	0.5		Pachyptila desolata	South Georgia	3.37172
Puffinus newelli	87.52	1	0.5		Pachyptila macgillivrayi	Gough	7.74418
Puffinus opisthomelas	3.93114	1	0.5		Pachyptila turtur	Dunedin	1.40282
Puffinus puffinus	5.16422	3	1		Pachyptila turtur	Kanowna Island	7.87133
Puffinus yelkouan	549.192	2	1		Pachyptila vittata	Gough	16.9533
Thalassoica antarctica	0.0184775	2	1		Pachyptila vittata	Tristan da Cunha	26.5424
					Pagodroma nivea	Pointe Geologie	0.00254444
					Pelagodroma marina	Cape Verde	0.35095
					Pelagodroma marina	Madeira	4.78963
					Pelecanoides garnotii	Paracas	0.1783
					Pelecanoides georgicus	South Georgia	0.21431
					Pelecanoides urinatrix	Kanowna Island	12.9596
					Pelecanoides urinatrix	North Island	3.57926
					Pelecanoides urinatrix	South Georgia	0.135782
					Pelecanoides whenuahouensis	Codfish Island	0.331442
					Procellaria aequinoctialis	Antipodes Islands	1.37552
					Procellaria aequinoctialis	Crozet	9.81322
					Procellaria aequinoctialis	Kerguelen	11.2297
					Procellaria aequinoctialis	Prince Edward Islands	7.32618
					Procellaria aequinoctialis	South Georgia	2.75968
					Procellaria cinerea	Antipodes Islands	0.421745
					Procellaria cinerea	Gough	5.56894
					Procellaria cinerea	Kerguelen	2.34955
					Procellaria cinerea	Prince Edward Islands	3.86872
					Procellaria conspicillata	Tristan da Cunha	60.8191
					Procellaria parkinsoni	Great Barrier Island	4.22793
					Procellaria westlandica	Punakaiki	2.19703
					Pseudobulweria aterrima	Reunion	14.4695
					Pseudobulweria rostrata	New Calendonia	1.76805
					Pterodroma arminjoniana	Round Island	16.2042
					Pterodroma arminjoniana	Trindade Island	26.2561
					Pterodroma axillaris	Chatham Islands	2.47111
					Pterodroma baraui	Reunion	20.4121
					Pterodroma cahow	Bermuda Island	10.4344
					Pterodroma cervicalis	Phillip Island	4.99037
					Pterodroma cookii	Codfish Island	1.32747
					Pterodroma cookii	Little Barrier Island	82.4357
					Pterodroma deserta	Madeira	8.59876
					Pterodroma feae	Cape Verde	1.31159
					Pterodroma gouldi	Bethells Beach	3.962
					Pterodroma hasitata	Sierra de Bahoruco	8.96102
					Pterodroma incerta	Gough	17.2162
					Pterodroma inexpectata	Lake HaurokoPetrel Island	9.18947
					Pterodroma lessonii	Adams Island	0.798475
					Pterodroma leucoptera	Cabbage Tree Island	5.04413
					Pterodroma leucoptera	New Caledonia	2.51368
					Pterodroma macroptera	Prince Edward Islands	5.6542
					Pterodroma madeira	Madeira	4.22797
					Pterodroma magentae	Chatham Islands	4.04963
					Pterodroma mollis	Antipodes	1.59433
					Pterodroma mollis	Gough	16.7005
					Pterodroma neglecta	Phillip Island	4.9623
					Pterodroma nigripennis	Chatham Islands	39.3324
					Pterodroma nigripennis	Phillip Island	4.59785
					Pterodroma phaeopygia	Galapagos	0.502825
					Pterodroma pycrofti	Red Mercury Island	1.80721
					Pterodroma sandwichensis	Hawaii	101.572
					Pterodroma solandri	Lord Howe Island	24.626
					Pterodroma ultima	Henderson Island	20.9292
					Puffinus assimilis	E of Aukland	2.89318
					Puffinus assimilis	Lord Howe Island	4.46704
					Puffinus bailloni	Seychelles	1.97182
					Puffinus gavia	E of Aukland	5.45198
					Puffinus huttoni	Te Rae o Atiu	3.0781
					Puffinus lherminieri	Azores	5.55099
					Puffinus lherminieri	Cape Verde	1.02573
					Puffinus lherminieri	Madeira	4.55003
					Puffinus mauretanicus	Balearic Archipelago	408.955
					Puffinus newelli	Hawaii	87.52
					Puffinus opisthomelas	Isla Natividad	3.93114
					Puffinus puffinus	Heimaey	3.03108
					Puffinus puffinus	Ireland	1.3816
					Puffinus puffinus	UK	5.40987
					Puffinus yelkouan	Iles Hyeres	405.789
					Puffinus yelkouan	Malta	692.595
					Thalassoica antarctica	Davis	0.000966667
					Thalassoica antarctica	Svarthamaren	0.0185125

## Sheet: Figure 2b
Figure 2b Percentage of tracked petrel species within each IUCN threat category and the percentage of total exposure risk attributed to species in each category
IUCN Category	Species	Plastic exposure risk
CR	0.0779221	0.239446
EN	0.12987	0.0817088
LC	0.467532	0.270218
NT	0.116883	0.0405678
VU	0.207792	0.368059

## Sheet: Figure 3a
Figure 3a Plastic exposure risk scores by season
Population	Season	Exposure risk score	Difference between seasons
Buller's Shearwater, Aorangi Island	breeding	3.25911	33.4712
Buller's Shearwater, Aorangi Island	nonbreeding	36.7303	33.4712
Flesh-footed Shearwater, Lord Howe Island	breeding	5.83835	41.2452
Flesh-footed Shearwater, Lord Howe Island	nonbreeding	47.0835	41.2452
Flesh-footed Shearwater, New Zealand	breeding	7.3762	37.5424
Flesh-footed Shearwater, New Zealand	nonbreeding	44.9186	37.5424
Scopoli's Shearwater, Balearic Archipelago	breeding	442.739	438.006
Scopoli's Shearwater, Balearic Archipelago	nonbreeding	4.73302	438.006
Scopoli's Shearwater, Chafarinas	breeding	372.506	370.446
Scopoli's Shearwater, Chafarinas	nonbreeding	2.05992	370.446
Scopoli's Shearwater, La Maddalena	breeding	311.421	245.315
Scopoli's Shearwater, La Maddalena	nonbreeding	66.1054	245.315
Scopoli's Shearwater, Malta	breeding	496.189	466.161
Scopoli's Shearwater, Malta	nonbreeding	30.0277	466.161
Scopoli's Shearwater, Zembra	breeding	547.748	521.753
Scopoli's Shearwater, Zembra	nonbreeding	25.9953	521.753
Streaked Shearwater, Iwate	breeding	39.0378	31.5928
Streaked Shearwater, Iwate	nonbreeding	7.44503	31.5928
Streaked Shearwater, Korea	breeding	140.646	89.7366
Streaked Shearwater, Korea	nonbreeding	50.9098	89.7366
Streaked Shearwater, Mikura	breeding	49.7375	37.3202
Streaked Shearwater, Mikura	nonbreeding	12.4173	37.3202
European Storm-petrel, Malta	breeding	534.173	84.0944
European Storm-petrel, Malta	nonbreeding	450.078	84.0944
Broad-billed Prion, Tristan da Cunha	breeding	44.4234	30.6532
Broad-billed Prion, Tristan da Cunha	nonbreeding	13.7702	30.6532
Cook's Petrel, Little Barrier Island	breeding	5.53163	153.808
Cook's Petrel, Little Barrier Island	nonbreeding	159.34	153.808
Soft-plumaged Petrel, Gough	breeding	5.05862	23.2838
Soft-plumaged Petrel, Gough	nonbreeding	28.3424	23.2838
Black-winged Petrel, Chatham Islands	breeding	5.7676	67.1295
Black-winged Petrel, Chatham Islands	nonbreeding	72.8971	67.1295
Providence Petrel, Lord Howe Island	breeding	4.0571	41.1378
Providence Petrel, Lord Howe Island	nonbreeding	45.1949	41.1378
Murphy's Petrel, Henderson Island	breeding	7.23068	23.4833
Murphy's Petrel, Henderson Island	nonbreeding	30.7139	23.4833
Yelkouan Shearwater, Iles Hyeres	breeding	380.231	102.234
Yelkouan Shearwater, Iles Hyeres	nonbreeding	482.465	102.234
Yelkouan Shearwater, Malta	breeding	517.516	420.19
Yelkouan Shearwater, Malta	nonbreeding	937.706	420.19

## Sheet: Figure 4b
Figure 4b Percentage of plastic exposure risk scores in each EEZ and the high seas for all tracked petrels
Category	Percent of exposure risk
High Seas	24.7173
Spain	11.2855
Tunisia	10.3515
Italy	9.79597
Libya	8.43232
Turkey	8.39726
Algeria	5.43188
Malta	4.31909
Greece	2.7185
United States	2.33217
Japan	2.13636
United Kingdom	1.2518
New Zealand	1.08859
Low exposure EEZs	7.74181

## Sheet: Figure 4c
Figure 4c Percentage of plastic exposure risk scores in each EEZ and the high seas for each population
Species, Breeding Country	EEZ or High Seas	Proportion of plastic exposure risk
Trindade Petrel, Mauritius	High Seas	0.648609
Trindade Petrel, Mauritius	Mauritius*	0.247122
Trindade Petrel, Mauritius	France	0.0719893
Trindade Petrel, Mauritius	Others	0.0322803
Soft-plumaged Petrel, UK	High Seas	0.906541
Soft-plumaged Petrel, UK	Others	0.0934585
Buller's Shearwater, New Zealand	High Seas	0.88851
Buller's Shearwater, New Zealand	New Zealand*	0.086043
Buller's Shearwater, New Zealand	Others	0.0254465
Atlantic Petrel, UK	High Seas	0.81007
Atlantic Petrel, UK	Brazil	0.0897776
Atlantic Petrel, UK	UK*	0.0569028
Atlantic Petrel, UK	Others	0.0432495
Barau's Petrel, France	High Seas	0.804537
Barau's Petrel, France	France*	0.0769175
Barau's Petrel, France	MDG	0.0552661
Barau's Petrel, France	Others	0.0632792
Flesh-footed Shearwater, Australia	Japan	0.26444
Flesh-footed Shearwater, Australia	China	0.263823
Flesh-footed Shearwater, Australia	Australia*	0.195717
Flesh-footed Shearwater, Australia	High Seas	0.184671
Flesh-footed Shearwater, Australia	Others	0.0913503
Murphy's Petrel, UK	High Seas	0.971382
Murphy's Petrel, UK	Others	0.0286177
Flesh-footed Shearwater, New Zealand	High Seas	0.61162
Flesh-footed Shearwater, New Zealand	Japan	0.259216
Flesh-footed Shearwater, New Zealand	New Zealand*	0.0912701
Flesh-footed Shearwater, New Zealand	Others	0.0378942
Broad-billed Prion, UK	High Seas	0.817329
Broad-billed Prion, UK	UK*	0.182432
Broad-billed Prion, UK	Others	0.000238911
Providence Petrel, Australia	High Seas	0.752071
Providence Petrel, Australia	Japan	0.172836
Providence Petrel, Australia	Australia*	0.0567962
Providence Petrel, Australia	Others	0.0182971
Trindade Petrel, Brazil	High Seas	0.931988
Trindade Petrel, Brazil	Others	0.0680119
Streaked Shearwater, Japan	Japan*	0.801553
Streaked Shearwater, Japan	High Seas	0.175359
Streaked Shearwater, Japan	Others	0.0230872
Black-winged Petrel, New Zealand	High Seas	0.703259
Black-winged Petrel, New Zealand	USA	0.287332
Black-winged Petrel, New Zealand	Others	0.00940949
Spectacled Petrel, UK	High Seas	0.796834
Spectacled Petrel, UK	UK*	0.120958
Spectacled Petrel, UK	Brazil	0.0723906
Spectacled Petrel, UK	Others	0.00981728
Streaked Shearwater, South Korea	China	0.368935
Streaked Shearwater, South Korea	Malaysia	0.216314
Streaked Shearwater, South Korea	Philippines	0.104669
Streaked Shearwater, South Korea	S Korea*	0.0867718
Streaked Shearwater, South Korea	Indonesia	0.077049
Streaked Shearwater, South Korea	Vietnam	0.0582492
Streaked Shearwater, South Korea	Others	0.0880118
Wedge-tailed Shearwater, USA	USA*	0.772648
Wedge-tailed Shearwater, USA	High Seas	0.227352
Cook's Petrel, New Zealand	High Seas	0.965542
Cook's Petrel, New Zealand	Others	0.0344584
Newell's Shearwater, USA	High Seas	0.707661
Newell's Shearwater, USA	USA*	0.292321
Newell's Shearwater, USA	Others	1.7979e-05
Hawaiian Petrel, USA	High Seas	0.782532
Hawaiian Petrel, USA	USA*	0.21661
Hawaiian Petrel, USA	Others	0.000857702
Scopoli's Shearwater, Spain	Spain*	0.498642
Scopoli's Shearwater, Spain	Algeria	0.341305
Scopoli's Shearwater, Spain	Others	0.160053
Scopoli's Shearwater, Malta	Libya	0.295435
Scopoli's Shearwater, Malta	Italy	0.2777
Scopoli's Shearwater, Malta	Tunisia	0.211854
Scopoli's Shearwater, Malta	Malta*	0.192107
Scopoli's Shearwater, Malta	Others	0.0229047
European Storm-petrel, Italy	Italy*	0.426888
European Storm-petrel, Italy	Spain	0.277638
European Storm-petrel, Italy	Algeria	0.137878
European Storm-petrel, Italy	France	0.113332
European Storm-petrel, Italy	Others	0.0442646
Scopoli's Shearwater, Tunisia	Tunisia*	0.388915
Scopoli's Shearwater, Tunisia	Italy	0.237476
Scopoli's Shearwater, Tunisia	Libya	0.235838
Scopoli's Shearwater, Tunisia	Malta	0.112184
Scopoli's Shearwater, Tunisia	Others	0.0255881
Yelkouan Shearwater, France	Spain	0.299632
Yelkouan Shearwater, France	Turkey	0.231305
Yelkouan Shearwater, France	Algeria	0.153623
Yelkouan Shearwater, France	Italy	0.131598
Yelkouan Shearwater, France	Others	0.183843
Balearic Shearwater, Spain	Spain*	0.670971
Balearic Shearwater, Spain	Algeria	0.288316
Balearic Shearwater, Spain	Others	0.0407132
European Storm-petrel, Malta	Italy	0.32595
European Storm-petrel, Malta	Tunisia	0.291526
European Storm-petrel, Malta	Libya	0.19972
European Storm-petrel, Malta	Malta*	0.14712
European Storm-petrel, Malta	Others	0.0356835
Scopoli's Shearwater, Italy	Tunisia	0.398371
Scopoli's Shearwater, Italy	Italy*	0.218897
Scopoli's Shearwater, Italy	Libya	0.20113
Scopoli's Shearwater, Italy	Malta	0.16817
Scopoli's Shearwater, Italy	Others	0.013432
European Storm-petrel, Spain	Spain*	0.463451
European Storm-petrel, Spain	Algeria	0.376707
European Storm-petrel, Spain	Spain*/Morocco	0.0584044
European Storm-petrel, Spain	Others	0.101438
Yelkouan Shearwater, Malta	Turkey	0.311095
Yelkouan Shearwater, Malta	Libya	0.171827
Yelkouan Shearwater, Malta	Italy	0.143269
Yelkouan Shearwater, Malta	Greece	0.118596
Yelkouan Shearwater, Malta	Tunisia	0.100554
Yelkouan Shearwater, Malta	Malta*	0.0846743
Yelkouan Shearwater, Malta	Others	0.0699851

## Sheet: Extended Data Figure 2
Extended Data Figure 2a Exposure risk score by year for higher scoring populations					Extended Data Figure 2b Exposure risk score by year for lower scoring populations
Species	Population	Year	Exposure risk score		Species	Population	Year	Exposure risk score
Calonectris diomedea	Balearic Archipelago	2010	181.283		Ardenna gravis	Gough	2009	8.2397
Calonectris diomedea	Balearic Archipelago	2011	206.662		Ardenna gravis	Gough	2010	8.3187
Calonectris diomedea	Balearic Archipelago	2012	190.352		Ardenna gravis	Gough	2011	8.9265
Calonectris diomedea	Balearic Archipelago	2013	240.09		Ardenna gravis	Gough	2013	5.9061
Calonectris diomedea	Balearic Archipelago	2014	184.656		Calonectris borealis	Canarias	2008	10.7227
Puffinus yelkouan	Iles Hyeres	2007	503.623		Calonectris borealis	Canarias	2009	6.9098
Puffinus yelkouan	Iles Hyeres	2008	559.391		Calonectris borealis	Canarias	2010	7.7986
Puffinus yelkouan	Iles Hyeres	2009	661.483		Calonectris borealis	Canarias	2011	9.038
Puffinus yelkouan	Iles Hyeres	2012	362.782		Calonectris borealis	Canarias	2012	9.2549
					Calonectris diomedea	Balearic Archipelago	2010	181.283
					Calonectris diomedea	Balearic Archipelago	2011	206.662
					Calonectris diomedea	Balearic Archipelago	2012	190.352
					Calonectris diomedea	Balearic Archipelago	2013	240.09
					Calonectris diomedea	Balearic Archipelago	2014	184.656
					Calonectris edwardsii	Cape Verde	2008	6.9711
					Calonectris edwardsii	Cape Verde	2009	6.2568
					Calonectris edwardsii	Cape Verde	2010	3.961
					Calonectris edwardsii	Cape Verde	2011	3.8199
					Calonectris edwardsii	Cape Verde	2012	3.9808
					Calonectris edwardsii	Cape Verde	2013	2.5531
					Calonectris edwardsii	Cape Verde	2014	4.5231
					Fulmarus glacialis	Breidafjordur	2015	0.4952
					Fulmarus glacialis	Breidafjordur	2016	0.483
					Fulmarus glacialis	Breidafjordur	2017	0.4891
					Fulmarus glacialis	Breidafjordur	2018	0.4385
					Fulmarus glacialis	Norway	2012	2.5494
					Fulmarus glacialis	Norway	2016	1.6228
					Fulmarus glacialis	Norway	2017	1.8416
					Fulmarus glacialis	Norway	2018	2.1073
					Fulmarus glacialis	Scotland	2007	1.144
					Fulmarus glacialis	Scotland	2009	1.263
					Fulmarus glacialis	Scotland	2010	1.1898
					Fulmarus glacialis	Scotland	2012	1.2147
					Fulmarus glacialis	Scotland	2015	1.2265
					Fulmarus glacialis	Scotland	2016	1.2615
					Fulmarus glacialis	Scotland	2017	1.1797
					Fulmarus glacialis	Scotland	2018	1.193
					Procellaria cinerea	Kerguelen	2008	1.807
					Procellaria cinerea	Kerguelen	2009	2.0454
					Procellaria cinerea	Kerguelen	2010	1.9569
					Procellaria cinerea	Kerguelen	2011	0.9593
					Procellaria cinerea	Kerguelen	2012	0.9794
					Pterodroma deserta	Madeira	2009	5.7957
					Pterodroma deserta	Madeira	2010	8.7787
					Pterodroma deserta	Madeira	2011	8.2171
					Pterodroma deserta	Madeira	2012	10.5954
					Puffinus lherminieri	Cape Verde	2008	2.3141
					Puffinus lherminieri	Cape Verde	2009	1.2518
					Puffinus lherminieri	Cape Verde	2010	0.5203
					Puffinus lherminieri	Cape Verde	2011	0.559
					Puffinus lherminieri	Cape Verde	2012	0.9425
					Puffinus lherminieri	Cape Verde	2013	0.8291
					Puffinus puffinus	Heimaey	2007	3.301
					Puffinus puffinus	Heimaey	2008	3.5143
					Puffinus puffinus	Heimaey	2009	3.5741
					Puffinus puffinus	Heimaey	2010	3.8127
					Puffinus puffinus	Heimaey	2011	2.8825
					Puffinus puffinus	Heimaey	2012	2.919
					Puffinus puffinus	Heimaey	2013	2.6019
					Puffinus puffinus	UK	2007	4.2531
					Puffinus puffinus	UK	2008	4.2048
					Puffinus puffinus	UK	2009	4.48
					Puffinus puffinus	UK	2010	5.0616
					Puffinus puffinus	UK	2011	4.4408
					Puffinus yelkouan	Iles Hyeres	2007	503.623
					Puffinus yelkouan	Iles Hyeres	2008	559.391
					Puffinus yelkouan	Iles Hyeres	2009	661.483
					Puffinus yelkouan	Iles Hyeres	2012	362.782
